# Supplementary material for: N-Ethyl-3,5-dinitro­benzamide
Source: Acta Crystallogr Sect E Struct Rep Online. 2011 Mar 9;67(Pt 4):o822. doi: 10.1107/S160053681100804X (PMC3099801; doi:10.1107/S160053681100804X)
Supplement: Supplementary file 2 [file e-67-0o822-Isup2.hkl]

# 
# h,k,l, Fc-squared, Fo-squared, sigma(Fo-squared) and status flag 
# 
data_I
_shelx_title ' X in P-1' 
_shelx_refln_list_code          4 
_shelx_F_calc_maximum      104.38 
_exptl_crystal_F_000       248.00 
_reflns_d_resolution_high  0.8295 
 
loop_ 
 _symmetry_equiv_pos_as_xyz 
 'x, y, z' 
 '-x, -y, -z' 
 
_cell_length_a     4.8540 
_cell_length_b    10.4880 
_cell_length_c    10.8510 
_cell_angle_alpha 101.490 
_cell_angle_beta   97.840 
_cell_angle_gamma  95.250 
 
_shelx_F_squared_multiplier     1.000 
 
loop_ 
 _refln_index_h 
 _refln_index_k 
 _refln_index_l 
 _refln_F_squared_calc 
 _refln_F_squared_meas 
 _refln_F_squared_sigma 
 _refln_observed_status 
   1   0   0       67.81       81.89      1.88 o 
   2   0   0      763.68      778.19      8.39 o 
   3   0   0       38.36       44.75      2.66 o 
   4   0   0       83.60       74.89      4.29 o 
   5   0   0       27.18       28.34      3.27 o 
  -5   1   0        1.28        0.50      1.77 o 
  -4   1   0       66.83       72.32      3.96 o 
  -3   1   0       32.32       34.98      2.46 o 
  -2   1   0       41.56       39.05      2.02 o 
  -1   1   0     1006.76      999.13      6.70 o 
   0   1   0      231.99      226.60      1.50 o 
   1   1   0     1303.36     1307.53      7.97 o 
   2   1   0       53.50       56.49      2.38 o 
   3   1   0       23.99       24.08      1.99 o 
   4   1   0        0.62        1.16      1.25 o 
   5   1   0       11.05       11.62      2.24 o 
  -5   2   0       26.99       24.60      3.10 o 
  -4   2   0       55.19       56.13      3.60 o 
  -3   2   0       32.23       30.00      2.46 o 
  -2   2   0      159.94      151.17      3.90 o 
  -1   2   0      379.57      361.09      4.57 o 
   0   2   0     1965.55     1693.35     24.08 o 
   1   2   0       95.36      105.31      2.63 o 
   2   2   0       56.15       59.64      2.63 o 
   3   2   0      220.40      220.33      6.03 o 
   4   2   0       11.87       10.90      1.72 o 
   5   2   0        0.00       -1.61      1.72 o 
  -5   3   0       17.77       15.28      2.57 o 
  -4   3   0        4.11        3.10      1.38 o 
  -3   3   0        0.14        1.13      0.53 o 
  -2   3   0       34.52       29.06      1.88 o 
  -1   3   0    10894.53     9237.24    107.00 o 
   0   3   0     2537.44     2274.94     34.46 o 
   1   3   0      401.24      396.18      5.81 o 
   2   3   0       39.34       34.35      2.19 o 
   3   3   0        0.17        0.80      0.75 o 
   4   3   0       87.36       82.67      4.70 o 
   5   3   0        0.02        1.38      1.49 o 
  -5   4   0       29.12       33.46      3.16 o 
  -4   4   0       13.63       11.04      1.85 o 
  -3   4   0       17.33       19.82      1.88 o 
  -2   4   0      443.59      486.71      7.89 o 
  -1   4   0       10.77       17.68      1.41 o 
   0   4   0     1143.42     1168.52     23.62 o 
   1   4   0      526.45      534.29      7.61 o 
   2   4   0      105.20       98.08      3.82 o 
   3   4   0        0.01       -0.86      0.86 o 
   4   4   0       11.54        8.19      2.16 o 
   5   4   0        0.05       -0.58      1.38 o 
  -5   5   0        9.37        9.49      2.38 o 
  -4   5   0        2.39        2.96      1.41 o 
  -3   5   0        6.59        6.23      1.30 o 
  -2   5   0       97.63       92.49      3.71 o 
  -1   5   0      199.18      194.89      4.87 o 
   0   5   0       40.00       46.15      1.70 o 
   1   5   0      124.89      138.10      4.32 o 
   2   5   0      203.15      200.26      5.81 o 
   3   5   0        8.79       10.82      1.88 o 
   4   5   0        7.72        8.30      1.85 o 
  -5   6   0       13.61       17.88      2.91 o 
  -4   6   0       16.13       16.72      2.49 o 
  -3   6   0        0.47        1.44      0.91 o 
  -2   6   0      388.54      423.69      8.52 o 
  -1   6   0      499.18      479.04      8.50 o 
   0   6   0        1.45        1.53      0.54 o 
   1   6   0       64.94       72.10      3.38 o 
   2   6   0        2.37        2.52      1.05 o 
   3   6   0       20.14       19.76      2.60 o 
   4   6   0        0.92        0.53      1.63 o 
  -5   7   0        0.53       -2.16      2.16 o 
  -4   7   0       19.65       16.99      2.71 o 
  -3   7   0      272.87      255.26      7.89 o 
  -2   7   0       54.86       47.38      3.21 o 
  -1   7   0        0.82       -1.27      1.27 o 
   0   7   0      522.22      529.54     17.31 o 
   1   7   0        0.59        0.33      1.16 o 
   2   7   0       19.30       21.01      2.21 o 
   3   7   0        1.11        0.94      1.22 o 
   4   7   0        0.19        0.58      1.63 o 
  -4   8   0        4.37        1.30      2.02 o 
  -3   8   0       27.27       23.94      2.96 o 
  -2   8   0       43.02       35.90      3.24 o 
  -1   8   0       44.58       40.27      3.27 o 
   0   8   0       37.94       38.73      5.73 o 
   1   8   0        2.99        2.24      1.52 o 
   2   8   0       19.30       22.09      2.60 o 
   3   8   0        0.05        0.77      1.19 o 
  -4   9   0       20.96       17.10      2.88 o 
  -3   9   0       56.44       58.92      4.40 o 
  -2   9   0        1.82        1.52      1.19 o 
  -1   9   0        0.04        0.80      1.05 o 
   0   9   0        0.04       -0.49      0.79 o 
   1   9   0        0.13       -1.41      1.41 o 
   2   9   0        0.43        1.22      1.16 o 
   3   9   0        1.13        1.13      1.52 o 
  -3  10   0        1.05        1.88      1.36 o 
  -2  10   0        0.40        0.00      1.33 o 
  -1  10   0       47.88       46.25      3.76 o 
   0  10   0        0.02       -0.84      0.84 o 
   1  10   0        0.01        1.22      1.19 o 
   2  10   0        0.07       -0.28      1.49 o 
  -3  11   0        8.13        2.38      2.35 o 
  -2  11   0       13.50        8.75      2.24 o 
  -1  11   0        5.72        2.88      1.55 o 
   0  11   0        0.32        0.65      0.85 o 
   1  11   0        4.11        6.97      2.38 o 
   2  11   0        0.00       -1.33      1.33 o 
  -2  12   0        1.71        2.16      1.85 o 
  -1  12   0        0.28       -0.30      1.88 o 
   0  12   0        0.04       -0.61      0.91 o 
  -1 -12   1        0.81        1.22      1.80 o 
   0 -12   1        2.86        3.17      1.39 o 
   1 -12   1        0.06        0.28      1.27 o 
   2 -12   1       23.44       22.06      3.24 o 
  -2 -11   1        0.39       -1.49      2.10 o 
  -1 -11   1        0.41        0.55      1.38 o 
   0 -11   1        0.35        0.38      1.03 o 
   1 -11   1        0.20       -1.27      1.27 o 
   2 -11   1        0.30        1.08      1.08 o 
   3 -11   1        3.39        3.85      1.49 o 
  -2 -10   1        3.33        3.49      1.74 o 
  -1 -10   1        0.61        0.97      1.27 o 
   0 -10   1        6.35        5.87      1.23 o 
   1 -10   1        6.59        3.85      1.63 o 
   2 -10   1        3.42        6.01      1.77 o 
   3 -10   1        1.28       -2.10      2.10 o 
  -3  -9   1        2.99        3.07      1.80 o 
  -2  -9   1        7.52        5.95      1.77 o 
  -1  -9   1       11.61       11.15      2.19 o 
   0  -9   1        0.22        0.10      0.65 o 
   1  -9   1      127.75      126.89      5.56 o 
   2  -9   1       17.44       18.10      2.46 o 
   3  -9   1       11.43       10.16      2.38 o 
   4  -9   1        0.06        0.00      1.38 o 
  -4  -8   1        3.81        4.26      1.72 o 
  -3  -8   1        2.92        2.52      1.47 o 
  -2  -8   1        0.12        0.42      1.30 o 
  -1  -8   1        0.66        0.19      0.91 o 
   0  -8   1        7.82       12.33      1.27 o 
   1  -8   1       29.78       27.59      2.57 o 
   2  -8   1       17.77       20.12      2.10 o 
   3  -8   1       21.05       16.85      2.77 o 
   4  -8   1        1.97        1.58      1.72 o 
  -4  -7   1        2.28       -0.55      1.77 o 
  -3  -7   1        0.75        0.00      1.36 o 
  -2  -7   1        4.46        4.84      1.22 o 
  -1  -7   1       23.92       26.96      2.38 o 
   0  -7   1       13.02       14.17      1.41 o 
   1  -7   1        0.01        0.30      0.91 o 
   2  -7   1       61.01       64.29      3.65 o 
   3  -7   1       21.18       21.81      2.44 o 
   4  -7   1       31.29       32.91      3.60 o 
   5  -7   1        3.21        3.02      1.41 o 
  -4  -6   1        2.63        2.08      1.47 o 
  -3  -6   1       21.67       19.84      2.60 o 
  -2  -6   1        0.03        0.17      0.58 o 
  -1  -6   1       32.86       39.74      2.66 o 
   0  -6   1      387.83      379.79     10.70 o 
   1  -6   1      201.35      210.56      5.59 o 
   2  -6   1      195.12      194.89      5.98 o 
   3  -6   1        0.92        1.80      1.05 o 
   4  -6   1        1.50        1.36      1.25 o 
   5  -6   1       10.05        9.44      2.38 o 
  -5  -5   1        3.26        5.18      1.63 o 
  -4  -5   1       21.80       20.04      2.68 o 
  -3  -5   1        4.67        3.51      1.52 o 
  -2  -5   1        3.21        2.71      1.22 o 
  -1  -5   1      509.72      550.73      8.47 o 
   0  -5   1      686.82      693.45      8.58 o 
   1  -5   1        6.49        7.72      1.00 o 
   2  -5   1      592.92      538.02      8.99 o 
   3  -5   1       33.47       28.95      2.49 o 
   4  -5   1       22.64       28.28      2.77 o 
   5  -5   1        0.73       -0.83      1.85 o 
  -5  -4   1        2.14        0.86      1.49 o 
  -4  -4   1       18.94       19.76      2.44 o 
  -3  -4   1        3.29        3.71      0.97 o 
  -2  -4   1        0.88        1.36      0.91 o 
  -1  -4   1       91.33      112.75      3.51 o 
   0  -4   1      384.98      400.85      8.34 o 
   1  -4   1       26.44       32.13      1.85 o 
   2  -4   1       20.17       21.50      1.77 o 
   3  -4   1        1.60        2.30      0.69 o 
   4  -4   1       16.47       21.81      2.63 o 
   5  -4   1       19.39       18.85      2.49 o 
  -5  -3   1        4.29        3.02      1.99 o 
  -4  -3   1        1.79        0.22      1.27 o 
  -3  -3   1        0.00       -0.77      0.86 o 
  -2  -3   1      713.99      809.11      9.71 o 
  -1  -3   1      169.11      176.88      3.85 o 
   0  -3   1      469.33      457.95      5.60 o 
   1  -3   1     1470.56     1438.49     10.43 o 
   2  -3   1       14.49       14.50      1.44 o 
   3  -3   1       12.96       15.47      1.69 o 
   4  -3   1       41.55       39.55      3.27 o 
   5  -3   1       13.09       20.48      2.55 o 
  -5  -2   1       10.53        7.86      2.49 o 
  -4  -2   1       11.26        9.88      1.91 o 
  -3  -2   1        0.00        1.13      0.89 o 
  -2  -2   1      908.79      962.21      9.82 o 
  -1  -2   1        3.59        4.21      0.69 o 
   0  -2   1       51.93       46.65      1.01 o 
   1  -2   1     1670.40     1670.05      9.99 o 
   2  -2   1        0.13        1.13      0.47 o 
   3  -2   1        1.19        1.80      0.86 o 
   4  -2   1       45.69       46.47      3.32 o 
   5  -2   1      128.23      124.07      6.20 o 
  -5  -1   1       35.39       33.07      3.27 o 
  -4  -1   1        8.21        8.19      1.33 o 
  -3  -1   1        0.53        0.42      0.77 o 
  -2  -1   1       29.50       36.73      1.96 o 
  -1  -1   1     1911.60     1761.63      9.19 o 
   0  -1   1      798.34      668.78     11.88 o 
   1  -1   1      131.03      141.73      2.68 o 
   2  -1   1      382.55      377.81      6.01 o 
   3  -1   1       50.76       51.56      2.82 o 
   4  -1   1       10.64       10.38      1.94 o 
   5  -1   1        7.89        6.14      2.35 o 
  -5   0   1        0.00        1.25      1.61 o 
  -4   0   1        2.70        2.05      1.44 o 
  -3   0   1      369.15      395.49      7.53 o 
  -2   0   1      376.10      417.77      6.03 o 
  -1   0   1      601.48      593.90      5.09 o 
   0   0   1        0.51        0.35      0.22 o 
   1   0   1     1796.81     1650.40      8.99 o 
   2   0   1      189.66      212.03      4.59 o 
   3   0   1        0.10       -0.14      0.58 o 
   4   0   1      161.94      161.16      6.06 o 
   5   0   1       96.85       84.61      5.20 o 
  -5   1   1       33.94       31.44      3.21 o 
  -4   1   1        0.00        1.47      0.69 o 
  -3   1   1      132.87      139.13      4.51 o 
  -2   1   1      777.43      781.21      8.41 o 
  -1   1   1      449.38      474.48      4.82 o 
   0   1   1      186.03      185.47      3.18 o 
   1   1   1        2.12        4.51      0.64 o 
   2   1   1        4.72        7.72      1.11 o 
   3   1   1       27.08       27.87      2.13 o 
   4   1   1      204.90      211.25      7.06 o 
   5   1   1        1.90        0.28      1.74 o 
  -5   2   1        0.43        1.49      1.22 o 
  -4   2   1      113.68      112.36      4.98 o 
  -3   2   1       21.88       20.23      1.83 o 
  -2   2   1        0.22        0.19      0.69 o 
  -1   2   1     9039.60     7877.68     90.64 o 
   0   2   1     2352.82     2059.50     29.28 o 
   1   2   1        0.32        0.47      0.61 o 
   2   2   1      142.95      165.53      4.51 o 
   3   2   1       36.26       35.84      2.74 o 
   4   2   1       10.24        6.48      2.30 o 
   5   2   1       16.74       15.94      2.74 o 
  -5   3   1        4.46        5.31      1.91 o 
  -4   3   1       38.29       39.83      2.99 o 
  -3   3   1       86.94       94.79      4.01 o 
  -2   3   1       27.99       34.79      2.05 o 
  -1   3   1      198.18      207.46      4.10 o 
   0   3   1       85.23       70.33      1.58 o 
   1   3   1       39.54       29.12      1.77 o 
   2   3   1        6.44        6.70      1.11 o 
   3   3   1       11.73       11.07      1.72 o 
   4   3   1       11.94        8.61      2.27 o 
   5   3   1        2.58        3.16      1.55 o 
  -5   4   1       24.11       15.36      2.91 o 
  -4   4   1       71.21       81.56      4.26 o 
  -3   4   1       40.20       48.27      2.82 o 
  -2   4   1      774.26      799.26     10.24 o 
  -1   4   1       16.11       15.06      1.33 o 
   0   4   1      728.89      711.45     29.92 o 
   1   4   1        1.04        0.42      0.61 o 
   2   4   1        8.21        9.66      1.49 o 
   3   4   1      150.68      155.93      5.76 o 
   4   4   1       46.00       48.02      3.79 o 
   5   4   1        1.02        0.91      1.88 o 
  -5   5   1       46.90       51.17      4.51 o 
  -4   5   1        2.53        0.86      1.52 o 
  -3   5   1       37.20       36.98      2.85 o 
  -2   5   1     1786.52     1803.01     16.63 o 
  -1   5   1       82.69       75.83      3.18 o 
   0   5   1        3.74        2.69      0.63 o 
   1   5   1       28.43       30.39      2.27 o 
   2   5   1        2.87        2.46      0.91 o 
   3   5   1       92.81       88.56      4.79 o 
   4   5   1        6.28        4.82      2.32 o 
  -5   6   1       21.72       21.86      3.27 o 
  -4   6   1        4.31        7.03      1.49 o 
  -3   6   1       22.18       21.50      2.21 o 
  -2   6   1        4.44        6.31      1.41 o 
  -1   6   1      172.52      161.68      5.15 o 
   0   6   1       85.30       76.90      2.50 o 
   1   6   1       12.32       11.07      1.63 o 
   2   6   1       40.61       40.10      3.13 o 
   3   6   1        0.15        1.30      1.08 o 
   4   6   1       10.19        8.19      2.13 o 
  -5   7   1       11.91       16.80      2.80 o 
  -4   7   1       11.24        5.37      2.21 o 
  -3   7   1       51.26       53.77      3.90 o 
  -2   7   1        0.61       -0.69      1.22 o 
  -1   7   1       94.96       92.47      4.04 o 
   0   7   1       99.22      100.04      3.56 o 
   1   7   1       46.77       40.77      3.13 o 
   2   7   1      109.44      112.06      5.20 o 
   3   7   1        4.32        7.00      1.96 o 
   4   7   1       19.35       24.35      3.21 o 
  -4   8   1        3.98        3.43      1.33 o 
  -3   8   1      131.79      116.96      6.03 o 
  -2   8   1       14.24       12.45      2.32 o 
  -1   8   1        5.82        4.32      1.33 o 
   0   8   1       17.29       19.42      1.52 o 
   1   8   1       20.74       20.59      2.27 o 
   2   8   1       43.26       51.37      3.65 o 
   3   8   1        3.41        3.21      1.47 o 
  -4   9   1       67.62       64.21      4.79 o 
  -3   9   1       13.74       13.87      2.21 o 
  -2   9   1        0.79        0.44      1.36 o 
  -1   9   1       12.20       14.31      1.99 o 
   0   9   1       10.74        8.24      1.30 o 
   1   9   1        2.19        4.04      1.74 o 
   2   9   1       12.27       11.43      2.44 o 
   3   9   1        1.31        0.89      1.72 o 
  -3  10   1        0.38        1.66      1.16 o 
  -2  10   1        0.69       -0.75      1.77 o 
  -1  10   1       34.43       30.33      3.21 o 
   0  10   1        5.41        8.04      1.79 o 
   1  10   1        8.47        5.62      2.05 o 
   2  10   1        1.72       -1.96      1.96 o 
  -3  11   1        0.06        0.91      1.58 o 
  -2  11   1        0.01        0.55      1.44 o 
  -1  11   1        1.79        2.16      1.22 o 
   0  11   1        1.96        1.98      0.99 o 
   1  11   1        2.85        4.90      1.72 o 
  -1  12   1        2.92        1.22      1.91 o 
   0  12   1        0.66        2.01      2.45 o 
  -1 -12   2        7.45        6.67      2.05 o 
   0 -12   2        1.36        1.57      1.26 o 
   1 -12   2        1.99        2.02      1.44 o 
   2 -12   2        0.10        1.80      1.27 o 
  -2 -11   2        2.91        1.77      1.44 o 
  -1 -11   2        0.92       -0.28      1.44 o 
   0 -11   2        0.07        1.66      1.27 o 
   1 -11   2       12.96       14.81      2.55 o 
   2 -11   2        2.56        3.24      1.61 o 
   3 -11   2        1.30        1.77      1.94 o 
  -3 -10   2        1.01        1.83      1.30 o 
  -2 -10   2        0.33        0.53      1.19 o 
  -1 -10   2        2.38        4.73      1.22 o 
   0 -10   2        0.29        0.11      0.92 o 
   1 -10   2        1.60        1.36      1.47 o 
   2 -10   2        0.00        0.25      1.05 o 
   3 -10   2        1.32       -1.08      1.66 o 
  -3  -9   2        6.17        7.69      1.74 o 
  -2  -9   2        2.43        3.04      1.30 o 
  -1  -9   2        4.67        4.98      1.44 o 
   0  -9   2       16.65       14.54      1.46 o 
   1  -9   2        1.21        0.58      1.33 o 
   2  -9   2        1.22        1.27      1.16 o 
   3  -9   2        6.57        4.40      1.99 o 
   4  -9   2        0.12        0.86      1.30 o 
  -4  -8   2        2.56        2.10      1.49 o 
  -3  -8   2       31.33       35.20      3.27 o 
  -2  -8   2        4.71        5.40      1.47 o 
  -1  -8   2       45.28       44.75      3.40 o 
   0  -8   2       66.79       64.65      2.71 o 
   1  -8   2        2.95        2.05      1.27 o 
   2  -8   2       18.92       19.51      2.32 o 
   3  -8   2        1.25        2.88      1.36 o 
   4  -8   2        0.83       -0.80      1.66 o 
  -4  -7   2        1.12        0.28      1.69 o 
  -3  -7   2        0.10       -0.83      0.83 o 
  -2  -7   2       13.63       16.88      2.16 o 
  -1  -7   2       35.58       34.10      2.57 o 
   0  -7   2       50.23       49.09      2.01 o 
   1  -7   2        3.88        3.85      1.11 o 
   2  -7   2        1.47        2.68      1.13 o 
   3  -7   2        0.06        1.22      1.00 o 
   4  -7   2       29.02       31.44      3.49 o 
   5  -7   2        0.04        2.46      1.36 o 
  -4  -6   2       17.86       17.05      2.57 o 
  -3  -6   2        1.44        1.41      1.02 o 
  -2  -6   2       15.83       16.94      1.88 o 
  -1  -6   2      112.83      101.71      4.07 o 
   0  -6   2       23.24       21.93      1.30 o 
   1  -6   2       13.96       16.47      1.66 o 
   2  -6   2       93.36      101.18      4.26 o 
   3  -6   2        1.10       -0.19      1.00 o 
   4  -6   2        2.24        2.32      1.69 o 
   5  -6   2        8.09        7.89      2.32 o 
  -5  -5   2        1.68        2.10      1.30 o 
  -4  -5   2       34.37       31.11      3.04 o 
  -3  -5   2       24.44       27.09      2.44 o 
  -2  -5   2      306.23      336.07      7.25 o 
  -1  -5   2      472.85      496.98      8.03 o 
   0  -5   2      363.79      348.45      6.16 o 
   1  -5   2       60.55       58.48      2.77 o 
   2  -5   2      265.31      258.27      6.42 o 
   3  -5   2        4.68        3.90      1.25 o 
   4  -5   2      152.59      162.40      6.59 o 
   5  -5   2        6.06        8.14      1.66 o 
  -5  -4   2        1.26        0.28      1.85 o 
  -4  -4   2        0.77        2.41      1.05 o 
  -3  -4   2        0.65       -0.50      0.64 o 
  -2  -4   2      109.13      131.21      4.40 o 
  -1  -4   2      294.01      305.65      5.76 o 
   0  -4   2        5.05        4.79      0.56 o 
   1  -4   2      183.56      176.02      4.26 o 
   2  -4   2        1.75        0.36      0.75 o 
   3  -4   2       45.39       43.34      2.82 o 
   4  -4   2        0.75        1.05      1.25 o 
   5  -4   2       16.27       17.96      2.57 o 
  -5  -3   2       12.55        8.11      2.19 o 
  -4  -3   2       25.07       23.36      2.57 o 
  -3  -3   2        3.78        4.15      1.02 o 
  -2  -3   2        2.00        5.40      1.02 o 
  -1  -3   2      697.82      721.93      7.78 o 
   0  -3   2       69.85       75.75      1.88 o 
   1  -3   2      150.11      150.34      3.57 o 
   2  -3   2      399.98      418.35      7.11 o 
   3  -3   2        0.86       -0.61      1.25 o 
   4  -3   2       37.36       35.62      3.24 o 
   5  -3   2       45.04       44.28      3.96 o 
  -5  -2   2       14.24       12.76      2.05 o 
  -4  -2   2       29.39       26.96      2.80 o 
  -3  -2   2      179.89      180.72      5.51 o 
  -2  -2   2      869.99      967.19     10.05 o 
  -1  -2   2      740.44      712.38      6.97 o 
   0  -2   2     1098.71     1041.68      5.45 o 
   1  -2   2     1176.84     1144.96      8.99 o 
   2  -2   2       46.30       48.24      2.30 o 
   3  -2   2      145.83      148.95      4.98 o 
   4  -2   2       64.43       69.47      4.23 o 
   5  -2   2        0.05       -0.53      1.41 o 
  -5  -1   2        0.94        0.50      1.30 o 
  -4  -1   2        0.00        0.00      0.80 o 
  -3  -1   2      242.18      279.17      6.50 o 
  -2  -1   2      360.45      388.18      6.14 o 
  -1  -1   2      198.89      214.16      3.51 o 
   0  -1   2     2593.22     2156.37     26.99 o 
   1  -1   2        0.04       -0.30      0.55 o 
   2  -1   2       42.38       42.23      2.16 o 
   3  -1   2        9.95       12.48      1.44 o 
   4  -1   2       89.44       84.83      4.54 o 
   5  -1   2      152.63      148.15      7.22 o 
  -5   0   2       18.31       16.66      2.66 o 
  -4   0   2        7.57        3.54      1.22 o 
  -3   0   2      348.37      387.05      7.56 o 
  -2   0   2      267.53      252.96      4.87 o 
  -1   0   2      304.79      322.92      4.21 o 
   0   0   2        0.16       -0.01      0.27 o 
   1   0   2     1246.23     1232.47      8.83 o 
   2   0   2      208.75      202.37      4.70 o 
   3   0   2       24.35       28.20      2.24 o 
   4   0   2      306.79      301.67      8.52 o 
   5   0   2       20.41       19.35      2.55 o 
  -5   1   2       31.19       27.48      3.02 o 
  -4   1   2        7.17        7.61      1.74 o 
  -3   1   2      227.11      263.39      6.20 o 
  -2   1   2       15.34       17.13      1.36 o 
  -1   1   2     1823.43     1835.72     10.32 o 
   0   1   2      425.62      414.96      3.13 o 
   1   1   2     1066.54     1049.09      8.58 o 
   2   1   2       26.35       23.77      1.80 o 
   3   1   2       95.61       97.70      4.26 o 
   4   1   2       20.75       19.46      2.74 o 
   5   1   2        0.33       -1.83      1.83 o 
  -5   2   2        1.11        0.75      1.44 o 
  -4   2   2       57.76       60.39      3.74 o 
  -3   2   2       22.65       26.76      2.19 o 
  -2   2   2      278.55      297.46      5.62 o 
  -1   2   2      769.83      814.26      7.61 o 
   0   2   2     1638.28     1476.95      9.21 o 
   1   2   2      395.69      404.21      6.09 o 
   2   2   2       43.70       43.89      2.52 o 
   3   2   2        0.00       -0.97      0.97 o 
   4   2   2      520.78      551.50     11.76 o 
   5   2   2        0.34       -1.72      1.72 o 
  -5   3   2       11.34       10.68      2.49 o 
  -4   3   2      125.22      125.01      5.42 o 
  -3   3   2       77.09       79.54      3.74 o 
  -2   3   2       70.92       73.20      3.02 o 
  -1   3   2       10.47        9.44      1.00 o 
   0   3   2      102.44      121.68      3.25 o 
   1   3   2      291.73      291.18      5.59 o 
   2   3   2       32.52       31.11      2.30 o 
   3   3   2      548.87      538.46     10.63 o 
   4   3   2        5.36        4.62      1.83 o 
   5   3   2        0.73        3.57      1.02 o 
  -5   4   2       12.79       11.82      2.35 o 
  -4   4   2        0.24       -1.16      1.16 o 
  -3   4   2        8.19        9.24      1.47 o 
  -2   4   2      118.35      128.89      4.26 o 
  -1   4   2      544.38      544.50      7.80 o 
   0   4   2       70.08       58.52      1.82 o 
   1   4   2        7.12        7.53      1.11 o 
   2   4   2       15.60       13.75      1.74 o 
   3   4   2       27.63       27.29      2.91 o 
   4   4   2       33.63       34.24      3.32 o 
  -5   5   2        0.15       -1.36      1.91 o 
  -4   5   2        0.51        1.08      1.27 o 
  -3   5   2       66.77       70.19      3.87 o 
  -2   5   2        8.81        6.89      1.36 o 
  -1   5   2      521.37      498.03      8.28 o 
   0   5   2       31.75       27.96      1.54 o 
   1   5   2       14.28       14.61      1.58 o 
   2   5   2        8.20        9.44      1.69 o 
   3   5   2      242.46      257.75      8.16 o 
   4   5   2        1.42       -0.80      1.77 o 
  -5   6   2       40.79       35.59      4.15 o 
  -4   6   2       11.24       11.10      2.13 o 
  -3   6   2       90.51       86.93      4.68 o 
  -2   6   2       12.53       10.05      1.83 o 
  -1   6   2       49.20       44.25      3.13 o 
   0   6   2        7.36        7.80      2.24 o 
   1   6   2       23.27       20.65      2.27 o 
   2   6   2      263.52      277.18      7.94 o 
   3   6   2       15.29       16.11      2.63 o 
   4   6   2        7.46        6.01      2.27 o 
  -5   7   2        4.66        4.87      1.61 o 
  -4   7   2        1.47        1.49      1.83 o 
  -3   7   2      252.36      240.98      7.78 o 
  -2   7   2       72.15       67.67      4.04 o 
  -1   7   2        9.56        9.49      1.83 o 
   0   7   2       11.17       10.94      1.16 o 
   1   7   2        0.09       -1.30      1.30 o 
   2   7   2       61.68       60.67      4.04 o 
   3   7   2       22.53       24.85      3.18 o 
  -4   8   2        5.11        3.24      1.74 o 
  -3   8   2        1.02        1.83      1.16 o 
  -2   8   2        0.04       -0.42      1.08 o 
  -1   8   2       24.56       26.13      2.63 o 
   0   8   2       20.09       18.73      1.57 o 
   1   8   2        6.65        9.52      1.94 o 
   2   8   2        9.26        7.33      2.27 o 
   3   8   2        6.48        6.73      2.38 o 
  -4   9   2       15.33       12.65      2.91 o 
  -3   9   2        5.59        3.57      2.10 o 
  -2   9   2        3.21        3.43      1.30 o 
  -1   9   2        0.25        0.22      1.22 o 
   0   9   2       11.37       10.58      1.45 o 
   1   9   2      128.01      130.77      6.20 o 
   2   9   2        0.52        1.05      1.41 o 
  -3  10   2        0.05        1.96      1.22 o 
  -2  10   2        0.00        1.02      1.22 o 
  -1  10   2        2.89        4.21      1.69 o 
   0  10   2       23.56       21.90      2.02 o 
   1  10   2       27.30       32.55      3.40 o 
   2  10   2        4.43        6.84      1.91 o 
  -2  11   2        0.05       -1.58      1.58 o 
  -1  11   2        0.89        0.28      1.55 o 
   0  11   2        0.01        0.69      1.00 o 
   1  11   2        3.50       -2.27      2.27 o 
  -1 -12   3        0.09       -0.91      1.74 o 
   0 -12   3        0.02        0.74      1.15 o 
   1 -12   3        0.23        0.28      1.25 o 
   2 -12   3        0.41        1.52      1.94 o 
  -2 -11   3        4.31        4.12      1.49 o 
  -1 -11   3        7.26        8.86      2.13 o 
   0 -11   3        2.67        0.92      1.13 o 
   1 -11   3        2.58        1.55      1.88 o 
   2 -11   3        0.12        0.80      1.41 o 
   3 -11   3        5.93        8.11      2.16 o 
  -3 -10   3        1.48        3.93      1.83 o 
  -2 -10   3       43.92       45.78      3.93 o 
  -1 -10   3        0.68       -0.72      1.22 o 
   0 -10   3        1.13        0.84      2.03 o 
   1 -10   3        9.95        6.37      1.72 o 
   2 -10   3        0.33       -0.72      1.63 o 
   3 -10   3        9.33        9.27      1.85 o 
  -3  -9   3        3.21        3.54      1.19 o 
  -2  -9   3        7.69        8.44      1.63 o 
  -1  -9   3        3.90        3.76      1.69 o 
   0  -9   3       26.75       25.79      1.80 o 
   1  -9   3        5.15        4.59      1.27 o 
   2  -9   3        3.12        3.46      1.47 o 
   3  -9   3        0.86       -0.25      1.58 o 
   4  -9   3        0.09        0.89      1.52 o 
  -4  -8   3        3.74        5.67      1.66 o 
  -3  -8   3        0.47        4.95      1.41 o 
  -2  -8   3        2.35        1.88      1.38 o 
  -1  -8   3        0.59        0.55      1.05 o 
   0  -8   3       17.97       16.52      1.56 o 
   1  -8   3       29.06       29.23      2.52 o 
   2  -8   3       26.36       19.57      2.32 o 
   3  -8   3        6.92        5.67      1.94 o 
   4  -8   3        6.98       10.32      2.05 o 
  -4  -7   3        4.84        5.23      2.05 o 
  -3  -7   3       67.76       59.17      4.23 o 
  -2  -7   3        4.47        5.54      1.55 o 
  -1  -7   3        6.39        6.64      1.49 o 
   0  -7   3        7.13        7.41      1.62 o 
   1  -7   3        5.62        6.09      1.11 o 
   2  -7   3       34.47       33.57      3.07 o 
   3  -7   3        0.27        1.02      1.00 o 
   4  -7   3        4.52        5.34      1.58 o 
  -4  -6   3       51.81       47.99      4.01 o 
  -3  -6   3        5.96        4.84      1.49 o 
  -2  -6   3        2.69        3.74      1.11 o 
  -1  -6   3       10.07       10.24      1.52 o 
   0  -6   3        7.54        9.19      1.70 o 
   1  -6   3       15.84       15.06      1.66 o 
   2  -6   3        8.25        8.66      1.52 o 
   3  -6   3        0.45        1.72      1.36 o 
   4  -6   3       38.07       36.17      3.63 o 
   5  -6   3        0.01       -0.61      1.41 o 
  -5  -5   3        2.85        1.80      2.32 o 
  -4  -5   3       17.05       13.67      2.49 o 
  -3  -5   3       50.51       49.90      3.43 o 
  -2  -5   3        1.69        0.44      0.97 o 
  -1  -5   3       15.15       13.67      1.47 o 
   0  -5   3       84.69       83.21      2.25 o 
   1  -5   3        0.13       -0.33      0.66 o 
   2  -5   3       32.11       31.88      2.49 o 
   3  -5   3       46.40       46.91      3.32 o 
   4  -5   3       12.08       12.76      2.38 o 
   5  -5   3        7.26        3.46      1.88 o 
  -5  -4   3        0.01        1.99      1.41 o 
  -4  -4   3       89.60       78.71      4.79 o 
  -3  -4   3        0.50        0.33      0.64 o 
  -2  -4   3       57.51       61.05      3.02 o 
  -1  -4   3        0.02        0.00      0.55 o 
   0  -4   3        2.90        3.93      0.52 o 
   1  -4   3      146.57      157.75      4.18 o 
   2  -4   3       48.01       54.49      3.02 o 
   3  -4   3       50.80       51.86      3.27 o 
   4  -4   3       15.09       18.16      2.27 o 
   5  -4   3        3.41        3.65      1.58 o 
  -5  -3   3       56.46       51.20      4.07 o 
  -4  -3   3        1.74        0.42      1.38 o 
  -3  -3   3       28.75       31.22      2.49 o 
  -2  -3   3        4.95        8.00      1.19 o 
  -1  -3   3       46.09       46.63      2.21 o 
   0  -3   3       33.08       38.91      1.29 o 
   1  -3   3      174.96      178.93      4.18 o 
   2  -3   3        8.34       10.93      1.55 o 
   3  -3   3      267.46      299.45      7.42 o 
   4  -3   3        2.10        2.99      1.22 o 
   5  -3   3        0.55        5.26      1.83 o 
  -5  -2   3        4.88        3.40      1.72 o 
  -4  -2   3      115.83      109.54      5.06 o 
  -3  -2   3        8.13        8.08      1.25 o 
  -2  -2   3      400.14      444.86      7.11 o 
  -1  -2   3       75.61       74.17      2.46 o 
   0  -2   3      233.80      227.10      3.61 o 
   1  -2   3        0.01        0.17      0.53 o 
   2  -2   3      184.59      184.02      4.90 o 
   3  -2   3       16.50       18.46      2.08 o 
   4  -2   3       43.92       44.42      3.51 o 
   5  -2   3       34.09       34.95      3.71 o 
  -5  -1   3       60.72       54.99      4.18 o 
  -4  -1   3        0.21        0.77      1.13 o 
  -3  -1   3       76.25       72.37      3.54 o 
  -2  -1   3      170.41      176.91      4.37 o 
  -1  -1   3      176.16      188.56      3.68 o 
   0  -1   3      271.44      254.64      2.72 o 
   1  -1   3      321.38      309.94      5.09 o 
   2  -1   3      558.55      592.02      8.69 o 
   3  -1   3        0.15        0.64      1.13 o 
   4  -1   3        0.47       -1.05      1.19 o 
   5  -1   3        3.32        2.21      2.08 o 
  -5   0   3        0.00        1.49      1.05 o 
  -4   0   3        0.26        0.58      1.00 o 
  -3   0   3        8.54        9.69      1.44 o 
  -2   0   3       11.36       17.44      1.52 o 
  -1   0   3      105.06      115.88      2.93 o 
   0   0   3      198.51      185.38      2.49 o 
   1   0   3      144.66      135.09      3.40 o 
   2   0   3      726.80      705.35      9.55 o 
   3   0   3        9.99       10.18      1.44 o 
   4   0   3        8.54        9.02      1.91 o 
   5   0   3        1.41        1.96      1.72 o 
  -5   1   3       34.87       39.58      3.65 o 
  -4   1   3        0.92       -0.39      1.00 o 
  -3   1   3      280.84      314.15      7.06 o 
  -2   1   3      116.26      115.02      3.54 o 
  -1   1   3      559.86      555.46      6.59 o 
   0   1   3      306.35      278.54      3.32 o 
   1   1   3      484.03      465.57      6.56 o 
   2   1   3       63.07       61.03      2.99 o 
   3   1   3      174.15      174.11      5.84 o 
   4   1   3       52.87       44.97      3.68 o 
   5   1   3        0.96        0.86      1.66 o 
  -5   2   3        0.68       -0.50      1.61 o 
  -4   2   3        0.00       -0.19      1.13 o 
  -3   2   3      262.81      268.87      6.78 o 
  -2   2   3       74.92       81.73      3.21 o 
  -1   2   3       19.77       19.84      1.44 o 
   0   2   3      207.59      213.90      5.96 o 
   1   2   3      517.57      503.15      7.33 o 
   2   2   3       60.42       52.83      2.91 o 
   3   2   3       22.31       20.73      2.27 o 
   4   2   3       51.90       52.31      4.12 o 
   5   2   3        0.08        0.61      1.33 o 
  -5   3   3       10.36       12.15      2.08 o 
  -4   3   3        4.87        7.80      1.74 o 
  -3   3   3       36.78       47.05      2.85 o 
  -2   3   3       71.22       70.41      3.18 o 
  -1   3   3        6.71        8.83      1.16 o 
   0   3   3        1.94        1.99      0.50 o 
   1   3   3       63.05       75.33      3.10 o 
   2   3   3      220.67      231.93      6.23 o 
   3   3   3        4.58        4.35      1.38 o 
   4   3   3       16.78       19.29      2.55 o 
  -5   4   3        9.59        7.75      1.72 o 
  -4   4   3       26.53       23.50      2.71 o 
  -3   4   3       13.01       14.78      1.85 o 
  -2   4   3      110.14      124.68      4.32 o 
  -1   4   3        0.06        0.33      0.69 o 
   0   4   3      897.83      878.59      9.58 o 
   1   4   3       69.73       74.45      3.27 o 
   2   4   3        0.03        0.17      0.97 o 
   3   4   3      207.87      214.82      7.20 o 
   4   4   3       14.51       14.56      2.16 o 
  -5   5   3        1.69        1.94      1.69 o 
  -4   5   3       14.24       16.25      2.27 o 
  -3   5   3       18.61       16.99      2.32 o 
  -2   5   3       25.08       24.08      2.27 o 
  -1   5   3      139.53      135.03      4.57 o 
   0   5   3       25.91       25.17      2.49 o 
   1   5   3       38.76       36.95      2.74 o 
   2   5   3      129.65      122.25      5.12 o 
   3   5   3       66.81       67.97      4.40 o 
   4   5   3        0.05        1.66      0.97 o 
  -5   6   3        0.00        1.74      1.74 o 
  -4   6   3        7.99        8.58      1.94 o 
  -3   6   3        8.19        5.51      1.85 o 
  -2   6   3        7.49        7.36      1.30 o 
  -1   6   3        0.32        0.91      1.05 o 
   0   6   3       17.93       17.82      2.16 o 
   1   6   3       53.31       51.95      3.24 o 
   2   6   3        9.53        7.42      1.77 o 
   3   6   3        4.34        5.87      2.08 o 
   4   6   3       13.17        9.91      2.71 o 
  -4   7   3        1.13       -1.61      1.61 o 
  -3   7   3        0.09        1.72      1.22 o 
  -2   7   3       47.78       50.26      3.35 o 
  -1   7   3      263.72      254.01      7.33 o 
   0   7   3        7.52        8.03      1.61 o 
   1   7   3       71.18       78.02      4.32 o 
   2   7   3      147.43      167.58      6.50 o 
   3   7   3       12.39       12.62      2.44 o 
  -4   8   3        0.70        0.00      1.94 o 
  -3   8   3        8.41        7.42      1.77 o 
  -2   8   3        9.94       11.93      2.10 o 
  -1   8   3       18.45       22.33      2.44 o 
   0   8   3        2.91        2.83      0.98 o 
   1   8   3       75.25       73.48      4.57 o 
   2   8   3        0.58       -1.83      1.83 o 
   3   8   3        6.51        9.44      2.08 o 
  -4   9   3        7.33       11.21      2.35 o 
  -3   9   3       18.17       16.69      2.63 o 
  -2   9   3        4.60        7.20      1.77 o 
  -1   9   3       20.47       18.10      2.57 o 
   0   9   3        9.92       11.67      1.85 o 
   1   9   3        0.00        0.25      1.38 o 
   2   9   3        0.00        1.13      1.49 o 
  -3  10   3        2.18        3.21      1.74 o 
  -2  10   3        6.82        2.16      2.32 o 
  -1  10   3       14.86       14.53      2.49 o 
   0  10   3        4.10        4.37      1.31 o 
   1  10   3       10.08       10.41      2.30 o 
  -2  11   3        3.50        6.61      2.05 o 
  -1  11   3        0.00       -0.30      1.88 o 
   0  11   3       44.68       41.06      4.01 o 
  -1 -12   4        0.32       -0.30      1.47 o 
   0 -12   4        0.83        1.21      1.33 o 
   1 -12   4        0.78        1.74      1.61 o 
   2 -12   4        0.23        2.16      1.33 o 
  -2 -11   4        8.13       11.21      2.08 o 
  -1 -11   4        3.50        4.87      1.47 o 
   0 -11   4       18.56       17.86      2.12 o 
   1 -11   4        0.31        2.88      1.55 o 
   2 -11   4        0.00       -0.28      1.13 o 
   3 -11   4        0.34        0.30      1.52 o 
  -3 -10   4        2.48        3.93      1.33 o 
  -2 -10   4        3.49        4.76      1.72 o 
  -1 -10   4        6.03        7.20      1.66 o 
   0 -10   4       47.68       43.91      2.61 o 
   1 -10   4        4.27        7.64      1.55 o 
   2 -10   4       11.54       11.46      2.41 o 
   3 -10   4       13.62       10.07      2.27 o 
  -3  -9   4        3.47        1.38      1.88 o 
  -2  -9   4       16.64       16.08      2.74 o 
  -1  -9   4        7.90        7.42      1.85 o 
   0  -9   4        2.16        1.03      0.85 o 
   1  -9   4        9.59        8.83      2.02 o 
   2  -9   4       17.20       14.78      2.46 o 
   3  -9   4        0.28        2.05      1.30 o 
   4  -9   4        0.76       -2.02      2.02 o 
  -4  -8   4        5.12        8.08      2.13 o 
  -3  -8   4       44.20       42.04      3.71 o 
  -2  -8   4        9.69       10.13      1.80 o 
  -1  -8   4        0.55        0.19      1.22 o 
   0  -8   4        6.50        5.51      2.56 o 
   1  -8   4        3.76        2.91      1.30 o 
   2  -8   4        7.19        6.84      1.83 o 
   3  -8   4        2.04        3.51      1.08 o 
   4  -8   4        2.03        0.86      1.47 o 
  -4  -7   4        4.17        6.64      2.02 o 
  -3  -7   4        0.05       -1.25      1.25 o 
  -2  -7   4       10.27       12.21      1.94 o 
  -1  -7   4        4.49        3.43      1.16 o 
   0  -7   4      139.92      135.34      3.56 o 
   1  -7   4       24.39       21.78      2.24 o 
   2  -7   4        0.32        0.72      1.05 o 
   3  -7   4        2.61        0.86      1.36 o 
   4  -7   4        0.22        0.25      1.61 o 
  -4  -6   4        0.51       -0.53      1.36 o 
  -3  -6   4        0.48        0.42      0.77 o 
  -2  -6   4        0.10        1.16      0.72 o 
  -1  -6   4        6.67        8.00      1.22 o 
   0  -6   4      103.52      100.07      2.86 o 
   1  -6   4      279.54      270.59      6.84 o 
   2  -6   4        2.76        0.50      1.36 o 
   3  -6   4       23.35       23.11      2.57 o 
   4  -6   4        3.54        2.99      1.36 o 
  -5  -5   4       10.10       11.13      2.46 o 
  -4  -5   4       21.79       16.44      2.44 o 
  -3  -5   4        1.46        2.08      0.77 o 
  -2  -5   4       42.16       45.33      2.93 o 
  -1  -5   4        0.01        0.75      0.69 o 
   0  -5   4       52.58       49.30      1.85 o 
   1  -5   4        2.86        5.09      1.00 o 
   2  -5   4       25.67       24.58      2.13 o 
   3  -5   4       45.92       44.64      3.49 o 
   4  -5   4        0.63        0.94      1.27 o 
   5  -5   4        0.53        6.03      1.72 o 
  -5  -4   4        0.35        2.30      1.61 o 
  -4  -4   4        5.17        6.95      1.74 o 
  -3  -4   4        9.58       11.79      1.77 o 
  -2  -4   4       19.53       21.37      1.96 o 
  -1  -4   4      139.42      142.70      4.26 o 
   0  -4   4       54.36       48.75      1.73 o 
   1  -4   4        5.06        6.31      0.97 o 
   2  -4   4       13.89       12.32      1.58 o 
   3  -4   4        0.11       -1.55      1.55 o 
   4  -4   4        2.05        3.24      1.19 o 
   5  -4   4        0.18       -0.58      1.38 o 
  -5  -3   4        5.20        1.91      1.80 o 
  -4  -3   4        5.59        5.73      1.52 o 
  -3  -3   4        2.22        2.44      0.83 o 
  -2  -3   4       53.01       55.74      2.93 o 
  -1  -3   4      479.20      496.62      7.31 o 
   0  -3   4      615.09      626.04     10.03 o 
   1  -3   4        5.54        4.12      0.86 o 
   2  -3   4      356.10      359.73      7.44 o 
   3  -3   4       13.12       11.40      1.94 o 
   4  -3   4        8.61       14.23      2.02 o 
   5  -3   4        5.88       11.02      2.38 o 
  -5  -2   4       15.53       18.02      2.38 o 
  -4  -2   4       33.62       35.43      2.96 o 
  -3  -2   4       67.29       68.22      3.46 o 
  -2  -2   4       30.40       28.48      1.94 o 
  -1  -2   4       29.68       34.43      1.80 o 
   0  -2   4      174.58      172.92      3.49 o 
   1  -2   4      215.17      213.52      4.79 o 
   2  -2   4      412.74      405.87      7.64 o 
   3  -2   4        0.88        1.88      0.69 o 
   4  -2   4        1.68       -0.44      1.30 o 
   5  -2   4        0.03        2.60      1.33 o 
  -5  -1   4       12.50        7.50      1.99 o 
  -4  -1   4        3.28        2.77      1.02 o 
  -3  -1   4        2.18        2.21      0.91 o 
  -2  -1   4       39.66       39.19      2.21 o 
  -1  -1   4        7.67        7.36      0.89 o 
   0  -1   4      194.16      185.60      4.07 o 
   1  -1   4        0.01        0.08      0.69 o 
   2  -1   4       87.90      100.99      4.04 o 
   3  -1   4        3.44        3.24      1.02 o 
   4  -1   4        9.78        9.22      2.13 o 
   5  -1   4        3.18        1.16      1.69 o 
  -5   0   4        1.12        1.02      1.02 o 
  -4   0   4       39.82       36.06      3.02 o 
  -3   0   4        3.12        4.26      1.08 o 
  -2   0   4       12.22       12.92      1.49 o 
  -1   0   4       90.53       89.31      2.93 o 
   0   0   4       88.32       82.99      5.02 o 
   1   0   4      585.74      586.40      7.94 o 
   2   0   4       16.13       17.91      1.83 o 
   3   0   4       12.09       10.27      1.63 o 
   4   0   4        5.34        5.51      1.94 o 
   5   0   4       22.57       25.71      3.29 o 
  -5   1   4       29.22       27.12      3.18 o 
  -4   1   4       64.02       61.22      3.85 o 
  -3   1   4        5.75        7.28      1.11 o 
  -2   1   4       62.45       69.27      3.07 o 
  -1   1   4        0.28       -0.17      0.61 o 
   0   1   4      555.25      536.78      4.93 o 
   1   1   4      951.40      968.88     10.60 o 
   2   1   4        4.24        2.44      0.94 o 
   3   1   4        3.49        2.71      1.30 o 
   4   1   4        3.45        1.41      1.41 o 
   5   1   4        0.39        0.91      1.58 o 
  -5   2   4        0.58        0.53      1.47 o 
  -4   2   4       23.77       21.12      2.63 o 
  -3   2   4        6.57       10.49      1.72 o 
  -2   2   4        2.06        2.60      0.80 o 
  -1   2   4      228.18      244.91      5.18 o 
   0   2   4        0.21       -0.15      0.46 o 
   1   2   4      690.09      747.92      9.85 o 
   2   2   4        0.60        1.16      0.97 o 
   3   2   4       81.76       80.43      4.51 o 
   4   2   4       10.29        8.63      2.08 o 
  -5   3   4       27.21       33.43      3.68 o 
  -4   3   4        0.27       -1.25      1.25 o 
  -3   3   4        0.10       -0.33      0.86 o 
  -2   3   4        3.69        2.99      0.94 o 
  -1   3   4      132.81      124.87      3.96 o 
   0   3   4      184.26      181.45      3.39 o 
   1   3   4       27.79       32.35      2.27 o 
   2   3   4       46.18       44.25      3.04 o 
   3   3   4        5.51        5.92      1.63 o 
   4   3   4        6.58        9.88      1.72 o 
  -5   4   4        7.77        9.88      2.52 o 
  -4   4   4        3.58        6.12      1.38 o 
  -3   4   4        9.26        9.27      1.52 o 
  -2   4   4       15.61       17.24      1.80 o 
  -1   4   4       83.91       79.73      3.54 o 
   0   4   4      253.67      250.94      6.67 o 
   1   4   4       15.33       13.59      1.85 o 
   2   4   4        0.29        0.00      1.22 o 
   3   4   4        1.05        0.22      1.22 o 
   4   4   4        3.36        1.94      1.38 o 
  -5   5   4       16.96       22.36      2.91 o 
  -4   5   4        7.26        9.27      1.58 o 
  -3   5   4       26.41       27.70      2.85 o 
  -2   5   4       25.95       29.06      2.46 o 
  -1   5   4        0.88       -0.14      0.94 o 
   0   5   4      213.52      206.94      6.45 o 
   1   5   4       46.79       49.18      3.18 o 
   2   5   4       44.87       44.12      3.40 o 
   3   5   4       36.35       38.53      3.65 o 
   4   5   4        0.01        2.08      1.47 o 
  -5   6   4        0.35        0.30      1.30 o 
  -4   6   4        0.04       -1.25      1.38 o 
  -3   6   4        3.71        3.13      1.72 o 
  -2   6   4        7.46        8.28      1.44 o 
  -1   6   4      100.22      103.09      4.48 o 
   0   6   4        3.84        4.08      2.44 o 
   1   6   4       35.80       37.92      2.88 o 
   2   6   4       15.34       11.71      1.91 o 
   3   6   4        2.53        1.58      1.91 o 
  -4   7   4        0.36        1.61      1.47 o 
  -3   7   4        1.48        3.87      1.36 o 
  -2   7   4       10.35        6.86      1.83 o 
  -1   7   4        1.03        1.72      1.11 o 
   0   7   4        4.73        2.81      1.44 o 
   1   7   4       19.37       21.64      2.38 o 
   2   7   4       28.75       29.45      3.21 o 
   3   7   4        6.27        8.28      1.83 o 
  -4   8   4       12.05       14.75      2.60 o 
  -3   8   4        0.42       -0.25      1.36 o 
  -2   8   4        0.00        2.71      0.97 o 
  -1   8   4       22.83       18.35      2.44 o 
   0   8   4       17.87       16.92      1.73 o 
   1   8   4        8.25       10.43      1.96 o 
   2   8   4       11.49       13.70      2.60 o 
  -3   9   4        7.82        7.78      2.10 o 
  -2   9   4       54.31       53.80      4.37 o 
  -1   9   4        1.87        0.50      1.38 o 
   0   9   4        2.86        3.77      1.36 o 
   1   9   4       50.75       55.13      4.51 o 
   2   9   4        4.17        6.86      2.16 o 
  -3  10   4        2.93        5.51      1.49 o 
  -2  10   4        0.11        1.41      1.52 o 
  -1  10   4        1.47        0.00      1.66 o 
   0  10   4       11.66       14.44      3.07 o 
   1  10   4        5.16        6.56      2.16 o 
  -1  11   4        0.90        2.46      1.58 o 
  -1 -12   5        1.56        0.91      1.91 o 
   0 -12   5        9.73        6.59      3.69 o 
   1 -12   5       30.63       28.92      3.82 o 
  -2 -11   5        0.12       -1.19      1.85 o 
  -1 -11   5        0.15        0.55      1.55 o 
   0 -11   5       70.42       76.58      3.83 o 
   1 -11   5        2.08        1.88      1.74 o 
   2 -11   5        0.10        1.41      0.94 o 
  -3 -10   5        0.07       -0.91      1.58 o 
  -2 -10   5       15.64       14.53      3.02 o 
  -1 -10   5        0.61        3.18      1.22 o 
   0 -10   5        7.04        7.64      1.77 o 
   1 -10   5        4.06        5.04      1.99 o 
   2 -10   5       25.28       24.19      3.02 o 
   3 -10   5        4.49        6.95      1.58 o 
  -3  -9   5        1.37       -1.11      1.58 o 
  -2  -9   5        3.82        7.00      1.55 o 
  -1  -9   5       64.56       61.36      4.32 o 
   0  -9   5       49.58       50.83      2.66 o 
   1  -9   5        0.02       -0.94      0.94 o 
   2  -9   5        7.11        8.39      1.88 o 
   3  -9   5        3.27        4.51      1.27 o 
  -4  -8   5        4.12        0.91      2.05 o 
  -3  -8   5        3.23        4.07      1.47 o 
  -2  -8   5       40.13       46.88      3.57 o 
  -1  -8   5      297.78      319.66      8.63 o 
   0  -8   5        0.87        1.57      0.75 o 
   1  -8   5        5.67        7.64      1.47 o 
   2  -8   5       93.93       98.14      5.29 o 
   3  -8   5        4.79        4.18      1.58 o 
   4  -8   5        1.52        5.56      1.63 o 
  -4  -7   5       11.83        9.27      2.63 o 
  -3  -7   5        2.94        0.91      1.36 o 
  -2  -7   5       62.45       70.13      3.99 o 
  -1  -7   5        2.92        4.29      0.97 o 
   0  -7   5      272.97      277.19      5.23 o 
   1  -7   5       62.04       67.06      3.79 o 
   2  -7   5       14.23       16.94      2.24 o 
   3  -7   5        2.30        3.18      1.16 o 
   4  -7   5       16.13       15.47      2.66 o 
  -4  -6   5        1.40        0.00      1.58 o 
  -3  -6   5       50.02       45.55      3.32 o 
  -2  -6   5       51.31       47.16      3.38 o 
  -1  -6   5        1.66        0.47      0.94 o 
   0  -6   5       12.12       12.17      1.17 o 
   1  -6   5       47.05       46.61      3.10 o 
   2  -6   5        0.51        0.69      0.94 o 
   3  -6   5        0.05        0.22      1.19 o 
   4  -6   5        0.00        1.58      1.11 o 
  -5  -5   5        0.60        0.30      1.33 o 
  -4  -5   5       10.04        6.34      2.02 o 
  -3  -5   5       33.49       30.44      3.02 o 
  -2  -5   5       49.87       38.19      2.91 o 
  -1  -5   5       58.14       60.33      3.18 o 
   0  -5   5        8.25        9.78      0.96 o 
   1  -5   5      110.02      116.88      4.46 o 
   2  -5   5        0.60        1.30      1.00 o 
   3  -5   5       13.55       14.14      2.19 o 
   4  -5   5        1.98        1.77      1.41 o 
  -5  -4   5       24.87       28.23      3.29 o 
  -4  -4   5       10.18       11.51      2.05 o 
  -3  -4   5       46.84       43.73      3.10 o 
  -2  -4   5       19.76       15.30      1.99 o 
  -1  -4   5      198.86      188.39      5.12 o 
   0  -4   5      837.51      862.10     28.91 o 
   1  -4   5       71.08       69.44      3.24 o 
   2  -4   5        0.19       -0.77      0.86 o 
   3  -4   5       12.14       13.34      1.85 o 
   4  -4   5        0.13        1.22      1.02 o 
  -5  -3   5        0.03       -0.83      1.88 o 
  -4  -3   5        3.31        5.92      1.36 o 
  -3  -3   5        0.45        0.00      0.83 o 
  -2  -3   5       41.18       42.34      2.60 o 
  -1  -3   5        0.11        0.33      0.69 o 
   0  -3   5      996.80     1021.65      7.70 o 
   1  -3   5       24.76       20.62      1.85 o 
   2  -3   5       10.02       13.17      1.55 o 
   3  -3   5        3.62        7.50      1.58 o 
   4  -3   5       20.41       15.42      2.55 o 
   5  -3   5        0.27        0.30      1.33 o 
  -5  -2   5        9.37        8.69      2.24 o 
  -4  -2   5       34.00       31.11      3.04 o 
  -3  -2   5        0.10       -0.94      0.94 o 
  -2  -2   5        0.51        1.38      0.42 o 
  -1  -2   5       37.68       41.10      2.30 o 
   0  -2   5      407.41      418.92      4.76 o 
   1  -2   5       16.42       16.74      1.47 o 
   2  -2   5       47.99       43.87      2.82 o 
   3  -2   5        1.85        0.19      1.02 o 
   4  -2   5        0.00       -0.47      1.27 o 
   5  -2   5        1.58        2.44      1.88 o 
  -5  -1   5       37.14       36.98      3.99 o 
  -4  -1   5        0.71       -0.22      1.22 o 
  -3  -1   5       65.78       73.56      3.68 o 
  -2  -1   5       72.00       64.71      3.21 o 
  -1  -1   5     1588.77     1617.75     13.42 o 
   0  -1   5        1.65        5.31      1.29 o 
   1  -1   5       72.72       71.24      3.10 o 
   2  -1   5        6.49        6.14      1.11 o 
   3  -1   5        0.40        2.24      0.80 o 
   4  -1   5        3.10        5.56      1.30 o 
   5  -1   5        0.12        0.91      1.61 o 
  -5   0   5        1.41        2.10      1.36 o 
  -4   0   5        4.68        4.10      1.05 o 
  -3   0   5        6.42        6.17      1.25 o 
  -2   0   5       36.29       24.85      2.05 o 
  -1   0   5      263.54      240.34      5.31 o 
   0   0   5      421.39      408.09      5.95 o 
   1   0   5        4.68        4.82      1.02 o 
   2   0   5      106.55      104.03      4.32 o 
   3   0   5       17.49       18.90      2.21 o 
   4   0   5        9.35        8.39      1.77 o 
  -5   1   5       46.87       48.41      4.26 o 
  -4   1   5        0.40        0.22      1.36 o 
  -3   1   5        1.98        3.38      0.91 o 
  -2   1   5       18.75       22.75      2.02 o 
  -1   1   5      478.53      466.51      7.53 o 
   0   1   5       14.84       18.08      2.52 o 
   1   1   5       96.85       85.74      3.51 o 
   2   1   5       27.13       35.79      2.57 o 
   3   1   5        3.04        2.38      1.38 o 
   4   1   5        0.61       -1.38      1.38 o 
  -5   2   5        0.07       -1.61      1.96 o 
  -4   2   5        0.15        1.05      0.89 o 
  -3   2   5       30.11       37.67      2.60 o 
  -2   2   5      174.36      203.58      5.65 o 
  -1   2   5        3.27        2.77      0.89 o 
   0   2   5        1.15        0.51      0.57 o 
   1   2   5       53.18       48.71      2.85 o 
   2   2   5        5.12        4.46      1.11 o 
   3   2   5        0.01       -0.64      0.97 o 
   4   2   5        1.80        3.99      1.66 o 
  -5   3   5        4.85        4.12      1.85 o 
  -4   3   5        4.56        1.11      1.41 o 
  -3   3   5        0.23        0.36      1.00 o 
  -2   3   5       37.51       47.58      2.91 o 
  -1   3   5       72.54       62.19      3.24 o 
   0   3   5       64.97       74.94      2.39 o 
   1   3   5       68.61       60.56      3.43 o 
   2   3   5        4.51        2.85      1.13 o 
   3   3   5       12.50       13.59      2.05 o 
   4   3   5        0.01        1.11      1.30 o 
  -5   4   5        2.78        3.13      1.52 o 
  -4   4   5        2.76        2.30      1.66 o 
  -3   4   5        0.05       -1.16      1.16 o 
  -2   4   5       59.64       67.50      3.60 o 
  -1   4   5        1.64       -0.44      1.19 o 
   0   4   5        0.32        0.80      0.58 o 
   1   4   5       53.15       60.58      3.49 o 
   2   4   5        0.06       -0.19      1.05 o 
   3   4   5        0.57        1.19      0.80 o 
   4   4   5       14.28       18.93      2.57 o 
  -5   5   5        8.39        7.14      2.19 o 
  -4   5   5       10.25       11.49      2.21 o 
  -3   5   5       13.20       15.08      2.13 o 
  -2   5   5        0.04       -0.66      0.66 o 
  -1   5   5        4.47        4.40      1.22 o 
   0   5   5       23.22       25.21      3.14 o 
   1   5   5       28.12       31.97      2.80 o 
   2   5   5        0.14        1.27      1.05 o 
   3   5   5        0.12       -0.25      1.38 o 
  -4   6   5        8.59        8.36      2.05 o 
  -3   6   5        9.40       10.21      2.21 o 
  -2   6   5        0.05        0.77      1.02 o 
  -1   6   5       27.47       28.89      2.60 o 
   0   6   5        0.40       -0.05      0.65 o 
   1   6   5        2.24        1.63      1.36 o 
   2   6   5        1.43        0.72      1.22 o 
   3   6   5        0.21        0.00      1.69 o 
  -4   7   5        1.22        1.69      1.38 o 
  -3   7   5        3.60        4.84      1.49 o 
  -2   7   5       10.75       10.24      2.05 o 
  -1   7   5       10.49       13.89      2.16 o 
   0   7   5        7.13        6.46      2.12 o 
   1   7   5        1.65        2.74      1.49 o 
   2   7   5        0.06        1.83      1.47 o 
   3   7   5       12.99       15.89      2.88 o 
  -4   8   5        0.61        2.74      1.58 o 
  -3   8   5        0.14        0.00      1.72 o 
  -2   8   5        0.58        0.25      1.36 o 
  -1   8   5        0.58        0.22      1.41 o 
   0   8   5       18.36       22.84      3.68 o 
   1   8   5        0.26        2.57      1.49 o 
   2   8   5        0.71        0.58      1.63 o 
  -3   9   5        0.73        2.93      1.16 o 
  -2   9   5        1.92        0.80      1.83 o 
  -1   9   5        2.04        0.25      1.58 o 
   0   9   5        0.15       -0.82      3.07 o 
   1   9   5        5.87        8.86      1.74 o 
  -2  10   5        2.00        2.41      1.52 o 
  -1  10   5        0.00       -1.58      1.58 o 
   0  10   5        0.69        1.57      1.29 o 
   0 -12   6        0.58       -0.11      1.30 o 
   1 -12   6        0.19       -1.96      1.96 o 
  -2 -11   6        0.02       -0.30      1.47 o 
  -1 -11   6        1.66        1.69      1.19 o 
   0 -11   6       26.87       25.41      2.37 o 
   1 -11   6        6.99        7.22      1.85 o 
   2 -11   6        0.71        0.30      1.63 o 
  -2 -10   6        5.29        6.09      1.74 o 
  -1 -10   6        5.97        3.54      1.69 o 
   0 -10   6      104.26      110.31      6.85 o 
   1 -10   6        2.65        2.49      1.69 o 
   2 -10   6        2.94       -0.80      2.02 o 
   3 -10   6        0.23       -1.77      1.77 o 
  -3  -9   6        4.15        5.15      2.32 o 
  -2  -9   6        3.92        3.99      1.47 o 
  -1  -9   6       38.71       35.98      3.63 o 
   0  -9   6       12.54       13.01      1.39 o 
   1  -9   6       28.61       32.69      3.04 o 
   2  -9   6        7.50        7.86      1.74 o 
   3  -9   6        3.45        3.90      1.72 o 
  -3  -8   6       23.69       20.90      2.82 o 
  -2  -8   6       10.10        9.71      1.94 o 
  -1  -8   6        0.07        0.83      1.30 o 
   0  -8   6        6.04        6.38      1.29 o 
   1  -8   6       26.05       26.85      2.99 o 
   2  -8   6       37.80       35.70      3.10 o 
   3  -8   6       18.56       18.93      3.24 o 
   4  -8   6       19.71       19.95      3.51 o 
  -4  -7   6        0.57        0.00      1.72 o 
  -3  -7   6       13.36       11.98      2.30 o 
  -2  -7   6      114.66      114.83      5.42 o 
  -1  -7   6      182.36      192.96      6.45 o 
   0  -7   6        1.63       -0.23      1.05 o 
   1  -7   6       13.98       13.45      2.13 o 
   2  -7   6        8.04        6.61      1.85 o 
   3  -7   6        3.23        4.12      1.55 o 
   4  -7   6        2.78        1.47      1.88 o 
  -4  -6   6        0.86        0.80      1.41 o 
  -3  -6   6       12.20        9.96      1.99 o 
  -2  -6   6      562.39      568.35     11.21 o 
  -1  -6   6       36.94       41.85      2.88 o 
   0  -6   6        7.47        7.13      1.12 o 
   1  -6   6      179.15      194.18      6.23 o 
   2  -6   6       25.71       28.53      2.77 o 
   3  -6   6        3.55        3.21      1.52 o 
   4  -6   6        2.17        1.69      1.52 o 
  -4  -5   6        1.46        1.77      1.27 o 
  -3  -5   6        0.00       -0.42      1.30 o 
  -2  -5   6        7.26        6.97      1.66 o 
  -1  -5   6      111.97      126.73      4.65 o 
   0  -5   6        1.60        3.27      0.79 o 
   1  -5   6        5.89        8.47      1.36 o 
   2  -5   6       11.62        7.36      1.63 o 
   3  -5   6        1.70        1.52      1.08 o 
   4  -5   6       12.33       16.97      2.82 o 
  -5  -4   6       11.55       12.26      2.30 o 
  -4  -4   6        0.91        1.69      1.05 o 
  -3  -4   6      268.05      268.24      7.97 o 
  -2  -4   6      102.81       95.45      4.37 o 
  -1  -4   6       71.12       74.61      3.49 o 
   0  -4   6        8.38       10.33      1.08 o 
   1  -4   6        0.05        0.14      0.72 o 
   2  -4   6        3.09        1.88      1.30 o 
   3  -4   6        7.95        8.41      1.69 o 
   4  -4   6        4.18        3.16      2.13 o 
  -5  -3   6        1.76        3.76      1.05 o 
  -4  -3   6        6.59        3.68      1.55 o 
  -3  -3   6      496.58      492.91     10.30 o 
  -2  -3   6      111.48       91.80      4.21 o 
  -1  -3   6        2.56        4.07      0.94 o 
   0  -3   6       82.65       80.61      3.60 o 
   1  -3   6        1.26        0.69      0.75 o 
   2  -3   6      104.37      102.26      4.57 o 
   3  -3   6        0.44        1.85      1.08 o 
   4  -3   6       31.97       28.73      3.38 o 
  -5  -2   6        9.65       10.96      2.44 o 
  -4  -2   6        0.94        2.88      1.11 o 
  -3  -2   6       66.37       66.12      3.79 o 
  -2  -2   6      258.37      249.39      6.37 o 
  -1  -2   6       98.67      107.66      3.87 o 
   0  -2   6       37.31       28.91      2.89 o 
   1  -2   6       83.81       82.83      3.57 o 
   2  -2   6        0.77        1.61      0.75 o 
   3  -2   6       19.87       15.72      2.27 o 
   4  -2   6        0.72       -0.53      1.85 o 
  -5  -1   6        2.16        2.77      1.74 o 
  -4  -1   6       36.54       39.96      3.46 o 
  -3  -1   6        0.54        0.86      1.19 o 
  -2  -1   6       13.22       16.91      1.74 o 
  -1  -1   6      302.86      317.75      6.73 o 
   0  -1   6      186.00      183.31      3.93 o 
   1  -1   6       41.77       40.77      2.55 o 
   2  -1   6        2.27        2.93      1.13 o 
   3  -1   6       55.48       54.58      3.79 o 
   4  -1   6       19.85       14.61      2.74 o 
  -5   0   6        0.37       -0.28      1.47 o 
  -4   0   6      164.54      172.26      6.70 o 
  -3   0   6      183.95      183.91      6.17 o 
  -2   0   6       26.00       25.10      2.27 o 
  -1   0   6        9.85       10.30      1.36 o 
   0   0   6       87.05       90.92      4.73 o 
   1   0   6      136.25      132.43      4.62 o 
   2   0   6       16.34       13.37      1.66 o 
   3   0   6       20.46       16.44      2.38 o 
   4   0   6        3.08        3.74      1.19 o 
  -5   1   6       44.20       44.14      4.04 o 
  -4   1   6        1.66        1.33      1.94 o 
  -3   1   6        2.24        2.63      1.19 o 
  -2   1   6      509.37      533.40      9.44 o 
  -1   1   6        0.38        0.50      0.75 o 
   0   1   6       21.71       20.83      1.26 o 
   1   1   6        9.18        7.47      1.36 o 
   2   1   6        3.22        2.63      1.16 o 
   3   1   6        4.09        3.93      1.30 o 
   4   1   6        1.87        3.29      1.63 o 
  -5   2   6        5.23        3.07      2.55 o 
  -4   2   6        6.36        7.42      1.69 o 
  -3   2   6       26.52       27.68      2.91 o 
  -2   2   6       23.42       16.72      2.10 o 
  -1   2   6       12.99       10.49      1.41 o 
   0   2   6       15.92       15.68      1.19 o 
   1   2   6        6.31        5.87      1.38 o 
   2   2   6       18.53       20.78      2.27 o 
   3   2   6        2.39        1.38      1.27 o 
   4   2   6        1.54        1.13      1.66 o 
  -5   3   6       78.16       93.46      5.81 o 
  -4   3   6       31.42       35.73      3.60 o 
  -3   3   6       44.80       53.11      3.82 o 
  -2   3   6       20.78       20.70      2.13 o 
  -1   3   6      124.30      116.41      4.57 o 
   0   3   6       74.97       77.05      2.61 o 
   1   3   6       10.85       12.26      1.72 o 
   2   3   6       12.64       12.37      1.96 o 
   3   3   6        1.51        1.22      1.30 o 
   4   3   6       15.61       23.72      3.29 o 
  -5   4   6        0.89        4.48      1.85 o 
  -4   4   6        2.56        2.46      1.55 o 
  -3   4   6      138.94      157.48      6.23 o 
  -2   4   6        0.00        0.00      0.86 o 
  -1   4   6       10.60       11.35      1.74 o 
   0   4   6        2.80        4.00      0.79 o 
   1   4   6        0.43        1.11      0.91 o 
   2   4   6        9.37        5.18      1.30 o 
   3   4   6        4.05        4.18      1.66 o 
  -4   5   6       10.57       11.15      2.38 o 
  -3   5   6        3.03        2.85      1.63 o 
  -2   5   6        0.76        0.00      0.83 o 
  -1   5   6       73.07       68.36      3.93 o 
   0   5   6        8.46        8.80      1.95 o 
   1   5   6        0.58        0.61      1.47 o 
   2   5   6        0.52       -0.25      1.27 o 
   3   5   6        1.53        2.52      1.61 o 
  -4   6   6        4.52        2.49      2.10 o 
  -3   6   6        2.59        1.44      1.44 o 
  -2   6   6        6.16        4.93      1.63 o 
  -1   6   6       17.19       12.62      2.02 o 
   0   6   6        0.03        0.75      0.66 o 
   1   6   6        5.07        6.34      1.72 o 
   2   6   6        0.15        0.25      1.44 o 
   3   6   6       13.51       14.53      2.88 o 
  -4   7   6       26.92       28.48      3.71 o 
  -3   7   6        0.13        0.00      1.55 o 
  -2   7   6        0.10        2.13      0.91 o 
  -1   7   6        2.02        2.27      1.19 o 
   0   7   6        1.04       -0.57      1.27 o 
   1   7   6        3.53        3.27      1.25 o 
   2   7   6        2.89        2.27      1.74 o 
  -3   8   6        0.05        1.41      1.16 o 
  -2   8   6       14.07       16.25      2.66 o 
  -1   8   6        0.03       -1.33      1.33 o 
   0   8   6        0.42       -0.13      1.03 o 
   1   8   6        1.45        0.55      1.41 o 
  -2   9   6        0.18        1.74      1.41 o 
  -1   9   6        0.00       -0.86      1.47 o 
   0   9   6        0.10        1.05      0.86 o 
   1   9   6        0.08        0.30      1.33 o 
  -1 -11   7        0.01        0.00      1.25 o 
   0 -11   7       25.98       24.38      2.37 o 
   1 -11   7        7.65        9.27      2.05 o 
   2 -11   7        0.34       -0.91      1.77 o 
  -2 -10   7        0.00       -0.28      1.38 o 
  -1 -10   7        0.20       -1.05      1.88 o 
   0 -10   7        0.87        2.19      0.99 o 
   1 -10   7        0.97        1.33      1.41 o 
   2 -10   7        2.87        0.55      1.61 o 
  -3  -9   7       40.06       52.28      4.37 o 
  -2  -9   7       21.41       25.57      3.35 o 
  -1  -9   7      162.32      171.67      7.22 o 
   0  -9   7       11.83       10.19      1.52 o 
   1  -9   7        4.18        5.26      1.63 o 
   2  -9   7        1.07       -1.91      1.91 o 
   3  -9   7        0.76        1.77      1.25 o 
  -3  -8   7        0.14        1.63      1.16 o 
  -2  -8   7        2.83        2.85      1.74 o 
  -1  -8   7      138.35      145.47      6.25 o 
   0  -8   7        3.63        3.02      2.10 o 
   1  -8   7        1.82        2.85      1.11 o 
   2  -8   7       19.26       18.99      3.02 o 
   3  -8   7       28.40       29.25      3.54 o 
  -4  -7   7        4.58        5.37      1.80 o 
  -3  -7   7       25.11       28.62      3.21 o 
  -2  -7   7        5.04        5.01      1.74 o 
  -1  -7   7        0.41        0.19      1.19 o 
   0  -7   7        3.73        4.39      1.92 o 
   1  -7   7       32.99       40.66      2.99 o 
   2  -7   7        4.89        3.79      2.10 o 
   3  -7   7        1.17       -1.05      1.72 o 
  -4  -6   7        1.30       -1.96      2.05 o 
  -3  -6   7       85.05       78.38      5.12 o 
  -2  -6   7      127.18      117.46      5.51 o 
  -1  -6   7       85.33       90.14      4.51 o 
   0  -6   7       15.78       16.50      1.48 o 
   1  -6   7       28.79       28.45      2.77 o 
   2  -6   7       84.10       85.35      4.62 o 
   3  -6   7      137.75      145.71      7.09 o 
   4  -6   7        1.21        1.19      1.74 o 
  -4  -5   7        9.53        6.61      2.27 o 
  -3  -5   7        3.60        4.15      2.02 o 
  -2  -5   7      350.00      353.76      8.75 o 
  -1  -5   7       51.67       48.35      3.29 o 
   0  -5   7      102.26      107.89      5.22 o 
   1  -5   7       39.04       41.87      3.13 o 
   2  -5   7       10.88       10.88      2.02 o 
   3  -5   7        1.00        0.47      1.47 o 
   4  -5   7       11.68        8.36      2.63 o 
  -4  -4   7        5.79        6.81      1.58 o 
  -3  -4   7      327.56      294.47      8.86 o 
  -2  -4   7       24.91       22.53      2.38 o 
  -1  -4   7        2.82        1.25      1.22 o 
   0  -4   7        1.70        1.96      0.65 o 
   1  -4   7      126.67      125.32      5.18 o 
   2  -4   7        0.07       -0.39      1.30 o 
   3  -4   7       21.66       23.47      2.93 o 
   4  -4   7        0.24       -1.41      1.41 o 
  -5  -3   7        0.79        0.91      0.91 o 
  -4  -3   7       30.63       27.15      3.13 o 
  -3  -3   7       39.01       49.71      3.51 o 
  -2  -3   7       19.13       20.09      2.10 o 
  -1  -3   7        0.38        1.47      0.86 o 
   0  -3   7        7.54        9.67      1.10 o 
   1  -3   7       96.96       96.78      4.29 o 
   2  -3   7       37.52       39.94      3.02 o 
   3  -3   7        0.61       -1.13      1.49 o 
   4  -3   7        3.67        3.35      1.52 o 
  -5  -2   7        2.26        1.74      2.02 o 
  -4  -2   7       82.18       98.69      5.31 o 
  -3  -2   7      400.20      369.50      9.19 o 
  -2  -2   7        0.28        1.44      0.83 o 
  -1  -2   7      577.82      561.19      9.71 o 
   0  -2   7       89.43       74.26      2.45 o 
   1  -2   7       14.84       11.26      1.66 o 
   2  -2   7       11.74        9.52      1.66 o 
   3  -2   7       14.41       16.00      2.38 o 
   4  -2   7       18.07       17.05      3.16 o 
  -5  -1   7        0.02       -0.58      1.52 o 
  -4  -1   7      328.21      289.99      9.11 o 
  -3  -1   7        1.29        0.75      1.19 o 
  -2  -1   7        0.33       -0.47      0.97 o 
  -1  -1   7        0.09       -0.42      0.80 o 
   0  -1   7       11.70        8.07      0.97 o 
   1  -1   7       68.17       66.31      3.51 o 
   2  -1   7        1.70        1.30      1.02 o 
   3  -1   7       16.38       10.02      2.32 o 
   4  -1   7       19.45       13.84      2.80 o 
  -5   0   7        0.29       -0.28      1.38 o 
  -4   0   7       35.22       41.38      3.71 o 
  -3   0   7      118.41      108.85      4.90 o 
  -2   0   7        3.32        5.09      1.30 o 
  -1   0   7       49.01       44.00      2.93 o 
   0   0   7        3.28        2.58      0.86 o 
   1   0   7       10.37       12.90      1.80 o 
   2   0   7        0.25       -0.58      0.86 o 
   3   0   7       25.90       26.79      3.07 o 
   4   0   7        3.37        1.74      1.58 o 
  -5   1   7       21.25       23.19      3.35 o 
  -4   1   7       74.61       66.15      4.51 o 
  -3   1   7       15.44       14.67      2.05 o 
  -2   1   7       10.12       10.99      1.66 o 
  -1   1   7      374.68      376.89      8.03 o 
   0   1   7       18.74       18.01      1.43 o 
   1   1   7       10.41        8.16      1.63 o 
   2   1   7       35.08       34.18      3.02 o 
   3   1   7       52.26       50.23      4.04 o 
   4   1   7        1.48       -0.30      1.61 o 
  -5   2   7       66.68       65.48      5.01 o 
  -4   2   7       16.43       23.41      3.13 o 
  -3   2   7        8.63        9.22      1.61 o 
  -2   2   7        0.08        0.17      0.97 o 
  -1   2   7        0.02        0.47      0.72 o 
   0   2   7       32.75       32.71      1.83 o 
   1   2   7        2.60        2.85      0.94 o 
   2   2   7        3.92        2.71      1.16 o 
   3   2   7        8.23        8.08      1.88 o 
  -5   3   7        0.01        0.30      1.85 o 
  -4   3   7       19.71       18.76      2.49 o 
  -3   3   7       51.30       43.73      3.82 o 
  -2   3   7        0.25       -1.36      1.36 o 
  -1   3   7       31.05       27.54      2.77 o 
   0   3   7        0.29        0.69      0.49 o 
   1   3   7        4.68        5.54      1.30 o 
   2   3   7       17.72       18.71      2.49 o 
   3   3   7       10.84       10.68      2.13 o 
  -4   4   7       12.39       13.64      2.30 o 
  -3   4   7       12.86       16.30      2.13 o 
  -2   4   7       62.16       63.32      4.29 o 
  -1   4   7       12.84        9.13      1.83 o 
   0   4   7        0.11        0.14      0.86 o 
   1   4   7       36.38       38.05      3.32 o 
   2   4   7       11.82       11.51      2.27 o 
   3   4   7        1.18        1.13      1.66 o 
  -4   5   7        0.03        0.83      1.27 o 
  -3   5   7       16.51       13.40      1.96 o 
  -2   5   7        7.40        7.53      1.83 o 
  -1   5   7        0.01        1.63      1.05 o 
   0   5   7        0.98        2.32      0.79 o 
   1   5   7        0.26        1.13      1.22 o 
   2   5   7        0.12        2.32      1.00 o 
   3   5   7        0.04        0.61      1.36 o 
  -4   6   7       28.23       28.01      3.68 o 
  -3   6   7        4.95        5.18      2.32 o 
  -2   6   7        3.20        4.23      1.30 o 
  -1   6   7        0.08       -0.44      1.19 o 
   0   6   7        0.42        0.69      0.74 o 
   1   6   7        9.35        6.25      1.74 o 
   2   6   7        1.56        3.38      1.55 o 
  -3   7   7        0.20        0.00      1.52 o 
  -2   7   7        0.94       -0.53      1.49 o 
  -1   7   7        9.49        9.24      2.21 o 
   0   7   7        4.36        3.60      1.10 o 
   1   7   7        0.02       -0.28      1.47 o 
   2   7   7        0.25        0.61      1.38 o 
  -3   8   7        0.01        3.04      1.61 o 
  -2   8   7        1.12        1.13      1.33 o 
  -1   8   7        1.05       -1.72      1.72 o 
   0   8   7        7.15        8.80      2.26 o 
   1   8   7        0.52        0.91      1.58 o 
  -1   9   7        1.08        0.61      1.88 o 
  -1 -11   8        1.54        2.16      1.85 o 
   0 -11   8        3.69        1.57      1.95 o 
   1 -11   8        4.71        5.18      2.21 o 
  -2 -10   8        0.02        0.91      1.72 o 
  -1 -10   8        2.45        5.31      1.83 o 
   0 -10   8        6.75        5.17      1.51 o 
   1 -10   8        0.04        0.00      1.36 o 
   2 -10   8        0.31        0.61      1.69 o 
  -3  -9   8        5.43        8.30      2.08 o 
  -2  -9   8        0.16       -1.38      1.52 o 
  -1  -9   8        0.17        2.30      1.33 o 
   0  -9   8       12.32       12.67      1.58 o 
   1  -9   8       14.87       16.94      2.52 o 
   2  -9   8        0.15       -1.77      1.77 o 
  -3  -8   8        1.39        2.85      1.52 o 
  -2  -8   8        0.08       -0.75      1.16 o 
  -1  -8   8        1.90        3.96      1.61 o 
   0  -8   8       21.47       21.50      1.98 o 
   1  -8   8        5.59        7.33      2.02 o 
   2  -8   8        7.16       10.88      1.91 o 
   3  -8   8       12.82       10.05      2.85 o 
  -3  -7   8        0.15       -1.16      1.16 o 
  -2  -7   8       79.74       85.19      4.90 o 
  -1  -7   8       58.04       54.13      3.93 o 
   0  -7   8        1.65        1.35      0.94 o 
   1  -7   8       18.39       20.59      2.49 o 
   2  -7   8        6.09        6.56      2.19 o 
   3  -7   8       54.33       67.20      4.65 o 
  -4  -6   8        9.72        6.17      2.44 o 
  -3  -6   8        4.84        6.95      1.69 o 
  -2  -6   8        5.57        5.84      1.63 o 
  -1  -6   8       15.70        9.30      2.05 o 
   0  -6   8        4.04        3.29      0.99 o 
   1  -6   8       20.35       22.31      2.52 o 
   2  -6   8       65.82       65.40      4.65 o 
   3  -6   8        8.23        1.88      2.38 o 
  -4  -5   8        0.19        0.55      1.25 o 
  -3  -5   8       47.20       56.85      3.99 o 
  -2  -5   8        1.58        2.63      1.41 o 
  -1  -5   8        0.06       -0.19      1.00 o 
   0  -5   8       13.03       13.89      1.46 o 
   1  -5   8       17.41       16.80      2.24 o 
   2  -5   8       31.10       37.69      3.16 o 
   3  -5   8        9.97        6.97      2.16 o 
  -4  -4   8        6.73        7.47      1.91 o 
  -3  -4   8       68.03       65.48      4.29 o 
  -2  -4   8        2.19        0.58      1.00 o 
  -1  -4   8       20.97       16.74      2.10 o 
   0  -4   8        0.58        0.10      0.39 o 
   1  -4   8       19.04       19.98      2.30 o 
   2  -4   8      375.35      405.84     10.02 o 
   3  -4   8        3.30        2.02      1.44 o 
   4  -4   8        0.33        0.91      1.41 o 
  -4  -3   8        2.65        3.35      1.44 o 
  -3  -3   8       19.79       23.39      2.68 o 
  -2  -3   8        2.34        1.85      1.08 o 
  -1  -3   8       21.24       17.41      2.10 o 
   0  -3   8        7.20        9.41      1.08 o 
   1  -3   8      204.79      185.65      6.56 o 
   2  -3   8        2.98        2.08      1.41 o 
   3  -3   8        3.94        2.49      1.58 o 
   4  -3   8        6.62        3.63      1.96 o 
  -5  -2   8        1.44        3.71      1.85 o 
  -4  -2   8        0.70        2.52      1.91 o 
  -3  -2   8      109.77      119.62      5.37 o 
  -2  -2   8        5.72        4.48      1.47 o 
  -1  -2   8        2.83        3.27      1.00 o 
   0  -2   8       21.34       23.71      1.53 o 
   1  -2   8       68.69       70.44      3.96 o 
   2  -2   8       36.68       33.10      3.07 o 
   3  -2   8       13.14       14.67      2.19 o 
   4  -2   8        0.56       -0.30      1.94 o 
  -5  -1   8        8.05        9.74      2.02 o 
  -4  -1   8        6.03        6.25      1.96 o 
  -3  -1   8       44.23       41.71      3.35 o 
  -2  -1   8        8.26        5.18      1.55 o 
  -1  -1   8       34.70       37.56      2.85 o 
   0  -1   8       43.26       38.14      2.11 o 
   1  -1   8      527.84      513.58     10.46 o 
   2  -1   8        3.64        4.59      1.22 o 
   3  -1   8        0.12        0.50      1.13 o 
   4  -1   8        0.00       -1.55      1.72 o 
  -5   0   8       25.98       21.61      3.40 o 
  -4   0   8       60.15       53.30      4.35 o 
  -3   0   8       59.22       63.46      3.74 o 
  -2   0   8       27.32       28.70      2.49 o 
  -1   0   8       41.30       38.77      2.96 o 
   0   0   8      107.19      100.76      3.23 o 
   1   0   8       89.25       87.93      4.54 o 
   2   0   8       43.57       48.88      3.57 o 
   3   0   8        3.01        1.80      1.44 o 
  -5   1   8       18.55       16.58      3.10 o 
  -4   1   8       69.91       75.83      4.95 o 
  -3   1   8        6.64        5.34      1.58 o 
  -2   1   8        7.19        8.75      1.58 o 
  -1   1   8        0.30        0.00      0.94 o 
   0   1   8        1.69        1.65      0.87 o 
   1   1   8        6.69        6.73      1.41 o 
   2   1   8        6.35        5.56      1.47 o 
   3   1   8       17.03       15.47      2.91 o 
  -4   2   8        2.58       -1.77      1.77 o 
  -3   2   8       31.67       31.77      2.91 o 
  -2   2   8        0.04        0.00      1.27 o 
  -1   2   8        4.91        2.74      1.22 o 
   0   2   8      156.19      146.97      4.13 o 
   1   2   8       49.37       53.33      3.51 o 
   2   2   8        2.46        4.93      1.58 o 
   3   2   8        2.09        4.73      1.49 o 
  -4   3   8       19.19       25.63      3.02 o 
  -3   3   8        0.12       -0.22      1.11 o 
  -2   3   8        1.89        1.02      1.41 o 
  -1   3   8      166.81      175.85      6.45 o 
   0   3   8       19.97       18.70      1.71 o 
   1   3   8        0.93        1.08      1.27 o 
   2   3   8       35.57       28.09      3.38 o 
   3   3   8        1.33        2.05      1.47 o 
  -4   4   8       10.10       12.98      2.99 o 
  -3   4   8        2.95        2.21      1.27 o 
  -2   4   8       12.37       14.59      2.10 o 
  -1   4   8       17.91       16.25      2.35 o 
   0   4   8        1.45        2.36      1.83 o 
   1   4   8       35.02       30.39      3.18 o 
   2   4   8        9.11       11.96      2.10 o 
  -4   5   8        4.15        6.56      1.88 o 
  -3   5   8        3.89        4.43      1.66 o 
  -2   5   8        0.86       -0.94      1.47 o 
  -1   5   8       70.04       66.04      4.57 o 
   0   5   8       10.42        8.58      1.45 o 
   1   5   8        0.13       -0.50      1.19 o 
   2   5   8        0.60       -1.13      1.61 o 
  -3   6   8       18.44       15.72      2.93 o 
  -2   6   8       79.26       78.38      5.48 o 
  -1   6   8        0.23       -0.50      1.58 o 
   0   6   8       10.88       14.26      1.49 o 
   1   6   8       25.33       24.58      3.16 o 
  -3   7   8        0.00        0.61      1.72 o 
  -2   7   8        0.05        0.55      1.44 o 
  -1   7   8       10.22        8.77      2.16 o 
   0   7   8        6.71        6.86      1.43 o 
   1   7   8        0.32       -0.91      1.38 o 
  -2   8   8       10.17        7.39      2.60 o 
  -1   8   8        4.24        0.00      2.08 o 
   0   8   8        0.23        2.74      2.93 o 
  -1 -10   9        2.79        2.66      1.85 o 
   0 -10   9        0.12        1.10      1.01 o 
   1 -10   9        8.48        6.56      2.16 o 
  -2  -9   9        0.15        0.89      0.89 o 
  -1  -9   9        0.08        2.46      1.25 o 
   0  -9   9        2.27        3.74      1.08 o 
   1  -9   9       29.00       33.40      3.51 o 
   2  -9   9        1.28        1.19      1.58 o 
  -3  -8   9        3.00        3.32      2.08 o 
  -2  -8   9        5.87        7.56      2.35 o 
  -1  -8   9        0.00       -0.25      1.02 o 
   0  -8   9        2.75        2.43      3.46 o 
   1  -8   9        1.70        1.55      1.55 o 
   2  -8   9        0.27        1.13      1.63 o 
  -3  -7   9       15.71       16.63      2.82 o 
  -2  -7   9       24.77       26.60      3.13 o 
  -1  -7   9       13.70       17.49      2.32 o 
   0  -7   9       22.39       16.36      1.74 o 
   1  -7   9       37.64       42.32      3.74 o 
   2  -7   9        8.06        8.75      2.63 o 
   3  -7   9       21.94       26.62      3.46 o 
  -3  -6   9        0.13        0.00      1.47 o 
  -2  -6   9        0.66        0.00      1.00 o 
  -1  -6   9        0.39       -0.89      1.44 o 
   0  -6   9      108.47      104.14      3.77 o 
   1  -6   9       15.55       17.71      2.30 o 
   2  -6   9       18.04       18.43      2.71 o 
   3  -6   9       18.74       24.74      2.88 o 
  -4  -5   9        1.64       -0.89      1.85 o 
  -3  -5   9        7.61        6.56      1.77 o 
  -2  -5   9       30.99       29.78      2.93 o 
  -1  -5   9        0.36       -0.61      0.94 o 
   0  -5   9        0.00        0.14      0.72 o 
   1  -5   9       72.76       73.37      4.70 o 
   2  -5   9       56.17       56.60      4.23 o 
   3  -5   9        0.56       -0.28      1.80 o 
  -4  -4   9        7.89        5.70      2.13 o 
  -3  -4   9       29.20       27.59      3.35 o 
  -2  -4   9       42.59       40.99      3.18 o 
  -1  -4   9        0.02       -0.19      1.36 o 
   0  -4   9       11.50       14.01      1.39 o 
   1  -4   9       97.78       96.37      4.98 o 
   2  -4   9        5.82        9.47      1.99 o 
   3  -4   9        1.90        3.32      1.66 o 
  -4  -3   9       16.29       21.31      2.85 o 
  -3  -3   9        2.12        1.88      1.05 o 
  -2  -3   9        1.28       -0.19      1.00 o 
  -1  -3   9       31.47       28.04      2.74 o 
   0  -3   9       68.19       62.68      2.71 o 
   1  -3   9       37.86       37.67      3.24 o 
   2  -3   9       13.56       19.35      2.60 o 
   3  -3   9        2.40        1.91      1.52 o 
  -4  -2   9       37.85       26.90      3.54 o 
  -3  -2   9        3.44        2.99      1.72 o 
  -2  -2   9        5.85        6.86      1.47 o 
  -1  -2   9        0.87        1.88      1.11 o 
   0  -2   9       64.08       66.89      3.40 o 
   1  -2   9      387.87      366.60      9.66 o 
   2  -2   9        0.12        0.00      1.00 o 
   3  -2   9        1.90        4.12      1.58 o 
  -4  -1   9       10.45        6.75      1.99 o 
  -3  -1   9        1.88        2.05      1.30 o 
  -2  -1   9       23.21       19.95      2.55 o 
  -1  -1   9        0.28        0.19      0.94 o 
   0  -1   9      287.30      287.79     11.69 o 
   1  -1   9        5.05        2.68      1.91 o 
   2  -1   9        4.18        6.84      1.61 o 
   3  -1   9       11.60        9.47      2.13 o 
  -4   0   9        0.31       -0.28      1.47 o 
  -3   0   9       11.73       14.78      2.02 o 
  -2   0   9        5.71        5.51      1.36 o 
  -1   0   9        2.34        2.30      1.16 o 
   0   0   9      104.46      105.26      3.58 o 
   1   0   9       50.20       55.63      4.04 o 
   2   0   9        6.84        7.47      1.80 o 
   3   0   9        8.72       10.82      1.88 o 
  -4   1   9       22.58       18.68      2.88 o 
  -3   1   9       26.57       38.41      3.32 o 
  -2   1   9        9.62       10.10      1.94 o 
  -1   1   9        3.42        2.99      1.33 o 
   0   1   9      537.77      522.38     22.02 o 
   1   1   9        0.15        0.66      1.13 o 
   2   1   9        6.48        6.50      2.16 o 
   3   1   9        0.39        0.00      1.44 o 
  -4   2   9        3.12        3.96      1.88 o 
  -3   2   9        9.13       10.24      2.08 o 
  -2   2   9        7.96        5.70      2.10 o 
  -1   2   9       81.39       85.52      4.54 o 
   0   2   9       15.05       17.03      1.82 o 
   1   2   9       30.16       35.95      3.16 o 
   2   2   9        0.95        0.77      1.19 o 
   3   2   9        2.38        6.45      1.61 o 
  -4   3   9       18.76       27.43      3.10 o 
  -3   3   9        2.71        4.07      1.72 o 
  -2   3   9        0.00        2.32      0.91 o 
  -1   3   9       24.12       17.71      2.99 o 
   0   3   9       18.21       13.97      1.78 o 
   1   3   9        0.67        0.75      1.27 o 
   2   3   9        0.02       -0.83      1.27 o 
  -4   4   9        0.00        0.30      1.52 o 
  -3   4   9        3.08        2.41      2.24 o 
  -2   4   9        3.30        1.96      2.21 o 
  -1   4   9      111.67      108.24      5.92 o 
   0   4   9        9.25       11.31      1.45 o 
   1   4   9        1.16        2.35      1.19 o 
   2   4   9        5.49        5.31      1.77 o 
  -3   5   9        0.00       -0.28      1.55 o 
  -2   5   9       37.03       38.55      3.79 o 
  -1   5   9        4.02        4.62      1.99 o 
   0   5   9       10.00       10.27      1.37 o 
   1   5   9        5.32        9.02      1.61 o 
  -3   6   9       10.36       12.21      2.77 o 
  -2   6   9        0.17        0.86      1.91 o 
  -1   6   9        0.01        1.38      0.91 o 
   0   6   9        6.81        8.75      4.84 o 
   1   6   9       11.20        8.52      2.55 o 
  -2   7   9       24.82       26.51      3.04 o 
  -1   7   9        0.36        2.71      1.16 o 
  -1  -9  10        0.60        2.35      1.49 o 
   0  -9  10        0.96       -0.36      1.20 o 
   1  -9  10        7.76        8.36      2.27 o 
  -2  -8  10        3.21        5.51      1.77 o 
  -1  -8  10        0.16        0.55      1.02 o 
   0  -8  10       11.67       12.61      2.70 o 
   1  -8  10       16.47       14.83      2.55 o 
   2  -8  10        1.16        1.52      1.47 o 
  -3  -7  10        3.90        8.44      2.41 o 
  -2  -7  10        0.87        2.19      1.38 o 
  -1  -7  10        0.00        0.53      1.13 o 
   0  -7  10        1.72        1.41      0.81 o 
   1  -7  10        0.68        0.80      1.22 o 
   2  -7  10        0.21        0.86      1.13 o 
  -3  -6  10        2.62        4.87      1.83 o 
  -2  -6  10        2.00        1.55      1.41 o 
  -1  -6  10        7.57        7.22      2.13 o 
   0  -6  10        3.79        2.02      1.05 o 
   1  -6  10        8.66        9.33      2.08 o 
   2  -6  10        0.00       -0.55      1.30 o 
  -3  -5  10        1.63        3.02      1.47 o 
  -2  -5  10        6.36        8.58      1.77 o 
  -1  -5  10       88.84       68.91      4.57 o 
   0  -5  10       24.77       30.34      2.08 o 
   1  -5  10        0.00        2.19      0.94 o 
   2  -5  10       25.22       27.43      3.43 o 
  -4  -4  10       10.68       15.55      2.85 o 
  -3  -4  10        1.12        0.53      1.19 o 
  -2  -4  10        2.08        1.88      1.47 o 
  -1  -4  10       32.00       23.69      2.60 o 
   0  -4  10        0.12       -0.11      0.85 o 
   1  -4  10        8.57        7.78      1.88 o 
   2  -4  10        3.42        1.85      1.85 o 
   3  -4  10        0.04       -0.30      1.63 o 
  -4  -3  10        0.31       -1.19      1.69 o 
  -3  -3  10        5.59        6.67      2.02 o 
  -2  -3  10        8.36       11.02      1.85 o 
  -1  -3  10        9.01        2.16      1.63 o 
   0  -3  10        1.32        2.65      0.74 o 
   1  -3  10        6.47        3.71      2.10 o 
   2  -3  10       11.82       15.64      2.30 o 
   3  -3  10        1.47        0.30      2.13 o 
  -4  -2  10        0.32        2.35      1.30 o 
  -3  -2  10        4.04        6.34      1.66 o 
  -2  -2  10      110.21       98.22      5.09 o 
  -1  -2  10        0.28       -0.64      1.11 o 
   0  -2  10        0.05        1.48      0.67 o 
   1  -2  10       22.96       23.83      3.02 o 
   2  -2  10        0.04       -1.72      1.72 o 
   3  -2  10        0.78        0.91      1.38 o 
  -4  -1  10        7.15        9.35      2.41 o 
  -3  -1  10        6.78        4.82      1.96 o 
  -2  -1  10       30.12       27.23      2.82 o 
  -1  -1  10       23.65       16.55      2.41 o 
   0  -1  10       32.98       34.83      2.24 o 
   1  -1  10        2.86        1.88      1.44 o 
   2  -1  10        0.58        1.58      1.30 o 
   3  -1  10        1.15        0.00      1.52 o 
  -4   0  10       14.68       14.67      2.71 o 
  -3   0  10       13.47        7.67      2.49 o 
  -2   0  10       21.83       17.05      2.35 o 
  -1   0  10        0.05        0.89      1.02 o 
   0   0  10        0.10       -0.53      0.99 o 
   1   0  10       27.72       23.72      3.02 o 
   2   0  10        3.93        6.50      1.74 o 
  -4   1  10        7.82        9.85      2.38 o 
  -3   1  10       11.88       18.52      2.46 o 
  -2   1  10       14.98       15.86      2.32 o 
  -1   1  10       24.28       24.91      3.02 o 
   0   1  10        5.52        6.55      3.35 o 
   1   1  10       18.83       19.62      2.74 o 
   2   1  10        9.22       11.76      1.94 o 
  -4   2  10        4.24        4.90      2.32 o 
  -3   2  10       13.93       12.92      2.46 o 
  -2   2  10       12.27        9.35      2.27 o 
  -1   2  10       75.51       82.39      5.01 o 
   0   2  10        0.17       -1.11      1.11 o 
   1   2  10       14.44       13.78      2.82 o 
   2   2  10        0.61        3.21      1.41 o 
  -3   3  10        1.70        2.80      1.49 o 
  -2   3  10       15.23       21.48      2.60 o 
  -1   3  10       40.96       39.77      3.90 o 
   0   3  10       34.16       34.18      2.49 o 
   1   3  10        0.00        0.55      1.02 o 
   2   3  10        1.29        3.07      1.63 o 
  -3   4  10        0.23        0.30      1.80 o 
  -2   4  10       12.64       12.59      2.82 o 
  -1   4  10        0.19        0.80      1.38 o 
   0   4  10        0.00        0.75      1.09 o 
   1   4  10        0.00        0.00      1.44 o 
  -2   5  10       38.74       40.02      4.10 o 
  -1   5  10        1.50        0.86      1.49 o 
   0   5  10       17.31       19.52      6.73 o 
  -1   6  10        1.81        3.07      1.94 o 
  -1  -8  11       11.70       15.11      2.46 o 
   0  -8  11        1.97        2.59      1.33 o 
   1  -8  11        0.11       -0.30      1.63 o 
  -2  -7  11        1.47        2.96      1.55 o 
  -1  -7  11        1.35       -0.83      1.74 o 
   0  -7  11       20.90       23.52      3.75 o 
   1  -7  11        0.55        1.47      1.38 o 
  -2  -6  11        0.47        0.28      1.72 o 
  -1  -6  11        7.23        8.00      2.08 o 
   0  -6  11        0.26        0.65      0.90 o 
   1  -6  11        0.33        1.11      1.47 o 
   2  -6  11        1.33        0.91      2.19 o 
  -3  -5  11       13.13       16.33      2.82 o 
  -2  -5  11        6.24        5.92      1.94 o 
  -1  -5  11        6.01        4.59      1.99 o 
   0  -5  11        2.30        2.38      1.40 o 
   1  -5  11        1.47        2.96      1.30 o 
   2  -5  11        2.12        1.19      2.02 o 
  -3  -4  11        1.42        2.02      1.61 o 
  -2  -4  11        2.54        0.77      1.49 o 
  -1  -4  11       27.60       31.30      3.32 o 
   0  -4  11       13.64       17.59      2.37 o 
   1  -4  11       15.98       12.95      2.44 o 
   2  -4  11        7.31        7.92      2.10 o 
  -3  -3  11        0.14        1.96      1.22 o 
  -2  -3  11       25.14       23.58      2.91 o 
  -1  -3  11        9.88        9.77      1.85 o 
   0  -3  11        1.17        0.08      0.97 o 
   1  -3  11        2.33        0.77      1.74 o 
   2  -3  11        0.56        0.00      1.74 o 
  -3  -2  11        0.27        1.11      1.30 o 
  -2  -2  11        0.00        0.25      1.27 o 
  -1  -2  11        1.89        0.97      1.27 o 
   0  -2  11        1.46        3.93      1.96 o 
   1  -2  11        1.82        3.93      1.36 o 
   2  -2  11        0.25        2.32      1.08 o 
  -3  -1  11        1.14        2.24      1.41 o 
  -2  -1  11        4.28        3.57      1.69 o 
  -1  -1  11       12.04       13.92      2.19 o 
   0  -1  11       21.98       23.59      2.98 o 
   1  -1  11       17.37       24.88      3.02 o 
   2  -1  11        0.06        1.19      1.38 o 
  -3   0  11       20.83       22.86      3.04 o 
  -2   0  11       11.60        9.82      2.13 o 
  -1   0  11        1.88        1.74      1.08 o 
   0   0  11       18.63       19.63      3.67 o 
   1   0  11        1.68        2.99      1.96 o 
   2   0  11        1.67        3.32      1.44 o 
  -3   1  11        7.53        4.04      2.38 o 
  -2   1  11        0.17       -1.72      1.72 o 
  -1   1  11        1.87        1.27      1.52 o 
   0   1  11        2.98        4.18      1.32 o 
   1   1  11        3.89        3.38      1.69 o 
  -3   2  11        1.25        1.19      1.38 o 
  -2   2  11        0.38        1.94      1.38 o 
  -1   2  11        7.72       12.84      2.19 o 
   0   2  11        6.95        9.54      1.44 o 
   1   2  11        0.38        2.05      1.47 o 
  -2   3  11        1.36        2.60      1.66 o 
  -1   3  11        0.31        1.13      1.49 o 
   0   3  11        5.38        6.08      1.52 o 
   1   3  11        9.98       17.21      2.74 o 
  -2   4  11        3.53        3.04      1.91 o 
  -1   4  11        0.15        1.19      1.38 o 
   0   4  11        1.52        2.54      0.97 o 
  -1  -7  12        1.75        2.16      1.33 o 
   0  -7  12        3.14        3.85      1.21 o 
  -2  -6  12        0.75        1.85      1.52 o 
  -1  -6  12        1.45        0.58      1.49 o 
   0  -6  12        1.27        0.97      0.87 o 
   1  -6  12        0.26        2.16      1.55 o 
  -2  -5  12        1.75       -0.89      1.55 o 
  -1  -5  12        0.54        1.72      1.38 o 
   0  -5  12        4.68        4.38      1.15 o 
   1  -5  12        1.58        0.61      1.85 o 
  -2  -4  12        1.64        2.91      1.36 o 
  -1  -4  12        0.18        0.00      1.19 o 
   0  -4  12        3.25        4.20      1.37 o 
   1  -4  12        5.12        5.31      1.91 o 
  -2  -3  12        2.97        1.99      1.74 o 
  -1  -3  12        1.36        2.74      1.44 o 
   0  -3  12        0.08       -0.93      1.11 o 
   1  -3  12        2.45        3.51      1.61 o 
  -3  -2  12        6.09        9.52      1.88 o 
  -2  -2  12        0.94        3.13      1.52 o 
  -1  -2  12        9.21        8.47      2.24 o 
   0  -2  12        0.28        1.64      0.69 o 
   1  -2  12        1.94        4.40      1.52 o 
  -3  -1  12        0.61       -0.30      1.47 o 
  -2  -1  12        5.48        3.99      2.02 o 
  -1  -1  12        1.96        3.04      1.13 o 
   0  -1  12        1.91        4.34      1.20 o 
   1  -1  12        0.49        1.49      1.61 o 
  -2   0  12        1.48        1.16      1.36 o 
  -1   0  12        3.49        3.65      1.85 o 
   0   0  12        2.57        2.85      1.15 o 
   1   0  12        9.77       13.70      2.74 o 
  -2   1  12        0.25       -1.49      1.66 o 
  -1   1  12        0.11        1.74      1.00 o 
   0   1  12        0.08       -0.48      2.50 o 
  -2   2  12        0.04       -0.30      1.27 o 
  -1   2  12        0.85        2.71      1.72 o 
   0   2  12        3.21        4.36      1.58 o 
  -1  -3  13        0.04        0.30      1.11 o 
  -1  -2  13        3.52        2.16      2.02 o 
                                                 
